# Supplementary material for: The contribution of smoking-attributable mortality to differences in mortality and life expectancy among US African-American and white adults, 2000–2019
Source: Demogr Res. Author manuscript; Available in PMC 2022 May 26. (PMC9134211; doi:10.4054/demres.2022.46.31)
Supplement: Data and Calculations [file NIHMS1807313-supplement-Data_and_Calculations.xlsx]

## Sheet: 2000-2019
All Causes								Lung Cancer
Year	Gender	Race	Five-Year Age Groups	Deaths	Population	Death Rate		Year	Gender	Race	Five-Year Age Groups	Cause of Death	Deaths	Population	Death Rate per 1000		Deaths - Lung Cancer Deaths	Never Smoker Lung Cancer Death Rate - Lariscy	Never Smoker Lung Cancer Death Rate - CPS II	BL coefficient Fenelon		AL	AO	SAD	SAF	Death Rate without SAD
2000	Female	Black or African American	50-54 years	6991	1009332	0.00692636		2000	Female	Black or African American	50-54 years	Malignant neoplasms of trachea, bronchus and lung (C33-C34)	431	1009332	0.427015		6560	0.11	0.06	0.207		0.742398	0.0635153	736.634		0.00619654
2000	Female	Black or African American	55-59 years	7374	740990	0.00995155		2000	Female	Black or African American	55-59 years	Malignant neoplasms of trachea, bronchus and lung (C33-C34)	535	740990	0.722007		6839	0.13	0.07	0.175		0.819946	0.0984153	1111.73		0.00845122
2000	Female	Black or African American	60-64 years	9229	611886	0.0150829		2000	Female	Black or African American	60-64 years	Malignant neoplasms of trachea, bronchus and lung (C33-C34)	754	611886	1.23226		8475	0.2	0.12	0.087		0.837696	0.0858917	1359.56		0.012861
2000	Female	Black or African American	65-69 years	11559	520829	0.0221935		2000	Female	Black or African American	65-69 years	Malignant neoplasms of trachea, bronchus and lung (C33-C34)	873	520829	1.67617		10686	0.25	0.17	0.085		0.850851	0.114165	1962.76		0.0184249
2000	Female	Black or African American	70-74 years	14565	450462	0.0323335		2000	Female	Black or African American	70-74 years	Malignant neoplasms of trachea, bronchus and lung (C33-C34)	1012	450462	2.24658		13553	0.34	0.31	0.069		0.848659	0.123268	2529.5		0.0267181
2000	Female	Black or African American	75-79 years	16859	351110	0.0480163		2000	Female	Black or African American	75-79 years	Malignant neoplasms of trachea, bronchus and lung (C33-C34)	832	351110	2.36963		16027	0.43	0.33	0.056		0.818537	0.102928	2330.65		0.0413783
2000	Female	Black or African American	80-84 years	16559	235532	0.0703047		2000	Female	Black or African American	80-84 years	Malignant neoplasms of trachea, bronchus and lung (C33-C34)	484	235532	2.05492		16075	0.85	0.58	0.039		0.586359	0.0459049	1021.72	0.132945	0.0659667
2000	Female	Black or African American	85+ years	32478	232962	0.139413		2000	Female	Black or African American	85+ years	Malignant neoplasms of trachea, bronchus and lung (C33-C34)	433	232962	1.85867		32045	0.89	0.61	0.039		0.521164	0.0370735	1413.68	0.107826	0.133345
2000	Female	White	50-54 years	26276	7522909	0.0034928		2000	Female	White	50-54 years	Malignant neoplasms of trachea, bronchus and lung (C33-C34)	2631	7522909	0.349732		23645	0.11	0.06	0.207		0.685473	0.0484133	2948.21		0.0031009
2000	Female	White	55-59 years	33792	5913277	0.0057146		2000	Female	White	55-59 years	Malignant neoplasms of trachea, bronchus and lung (C33-C34)	4288	5913277	0.725148		29504	0.13	0.07	0.175		0.820726	0.0989107	6437.53		0.00462594
2000	Female	White	60-64 years	44635	4817566	0.00926505		2000	Female	White	60-64 years	Malignant neoplasms of trachea, bronchus and lung (C33-C34)	6020	4817566	1.24959		38615	0.2	0.12	0.087		0.839948	0.0872695	8426.4		0.00751595
2000	Female	White	65-69 years	64415	4414157	0.0145928		2000	Female	White	65-69 years	Malignant neoplasms of trachea, bronchus and lung (C33-C34)	8219	4414157	1.86196		56196	0.25	0.17	0.085		0.865733	0.128045	14311.1		0.0113507
2000	Female	White	70-74 years	99192	4342851	0.0228403		2000	Female	White	70-74 years	Malignant neoplasms of trachea, bronchus and lung (C33-C34)	10455	4342851	2.4074		88737	0.34	0.31	0.069		0.858769	0.132943	20775.4		0.0180565
2000	Female	White	75-79 years	144806	3907083	0.0370624		2000	Female	White	75-79 years	Malignant neoplasms of trachea, bronchus and lung (C33-C34)	10613	3907083	2.71635		134193	0.43	0.33	0.056		0.841699	0.120178	25060		0.0306484
2000	Female	White	80-84 years	176553	2808414	0.0628657		2000	Female	White	80-84 years	Malignant neoplasms of trachea, bronchus and lung (C33-C34)	7698	2808414	2.74105		168855	0.85	0.58	0.039		0.6899	0.071097	17315.9	0.161573	0.0567
2000	Female	White	85+ years	406352	2728892	0.148907		2000	Female	White	85+ years	Malignant neoplasms of trachea, bronchus and lung (C33-C34)	5893	2728892	2.15948		400459	0.89	0.61	0.039		0.587865	0.0483043	22808.2	0.118554	0.140549
2000	Male	Black or African American	50-54 years	10563	860621	0.0122737		2000	Male	Black or African American	50-54 years	Malignant neoplasms of trachea, bronchus and lung (C33-C34)	864	860621	1.00393		9699	0.11	0.06	0.297		0.89043	0.233175	3030.89		0.00875195
2000	Male	Black or African American	55-59 years	10787	607295	0.0177624		2000	Male	Black or African American	55-59 years	Malignant neoplasms of trachea, bronchus and lung (C33-C34)	1125	607295	1.85248		9662	0.18	0.05	0.186		0.902833	0.267345	3598.78		0.0118365
2000	Male	Black or African American	60-64 years	11891	482966	0.0246208		2000	Male	Black or African American	60-64 years	Malignant neoplasms of trachea, bronchus and lung (C33-C34)	1312	482966	2.71655		10579	0.31	0.12	0.111		0.885885	0.234424	3642.25		0.0170794
2000	Male	Black or African American	65-69 years	13505	384337	0.0351384		2000	Male	Black or African American	65-69 years	Malignant neoplasms of trachea, bronchus and lung (C33-C34)	1661	384337	4.32173		11844	0.43	0.22	0.073		0.900503	0.247306	4424.82		0.0236256
2000	Male	Black or African American	70-74 years	15566	299120	0.0520393		2000	Male	Black or African American	70-74 years	Malignant neoplasms of trachea, bronchus and lung (C33-C34)	1680	299120	5.61647		13886	0.63	0.35	0.046		0.88783	0.204972	4337.79		0.0375375
2000	Male	Black or African American	75-79 years	15682	211634	0.0740996		2000	Male	Black or African American	75-79 years	Malignant neoplasms of trachea, bronchus and lung (C33-C34)	1390	211634	6.56794		14292	0.77	0.52	0.027		0.882764	0.144906	3298.05		0.0585159
2000	Male	Black or African American	80-84 years	12344	118627	0.104057		2000	Male	Black or African American	80-84 years	Malignant neoplasms of trachea, bronchus and lung (C33-C34)	732	118627	6.1706		11612	1	0.89	0.016		0.837941	0.0794	1535.37	0.264207	0.0911145
2000	Male	Black or African American	85+ years	14560	86713	0.16791		2000	Male	Black or African American	85+ years	Malignant neoplasms of trachea, bronchus and lung (C33-C34)	488	86713	5.62776		14072	1.24	0.87	0.016		0.779664	0.0677965	1334.51	0.240257	0.15252
2000	Male	White	50-54 years	43267	7354413	0.00588313		2000	Male	White	50-54 years	Malignant neoplasms of trachea, bronchus and lung (C33-C34)	3641	7354413	0.495077		39626	0.11	0.06	0.297		0.777812	0.10807	7114.4		0.00491577
2000	Male	White	55-59 years	52048	5626391	0.00925069		2000	Male	White	55-59 years	Malignant neoplasms of trachea, bronchus and lung (C33-C34)	6274	5626391	1.1151		45774	0.18	0.05	0.186		0.83858	0.159643	12568.8		0.0070168
2000	Male	White	60-64 years	65066	4441007	0.0146512		2000	Male	White	60-64 years	Malignant neoplasms of trachea, bronchus and lung (C33-C34)	8905	4441007	2.00518		56161	0.31	0.12	0.111		0.8454	0.171522	17161.1		0.0107869
2000	Male	White	65-69 years	88182	3859032	0.0228508		2000	Male	White	65-69 years	Malignant neoplasms of trachea, bronchus and lung (C33-C34)	12313	3859032	3.1907		75869	0.43	0.22	0.073		0.865233	0.182522	24501.4		0.0165017
2000	Male	White	70-74 years	125197	3484388	0.0359308		2000	Male	White	70-74 years	Malignant neoplasms of trachea, bronchus and lung (C33-C34)	15221	3484388	4.36834		109976	0.63	0.35	0.046		0.855781	0.15799	30401		0.0272059
2000	Male	White	75-79 years	154451	2748114	0.0562025		2000	Male	White	75-79 years	Malignant neoplasms of trachea, bronchus and lung (C33-C34)	14059	2748114	5.11587		140392	0.77	0.52	0.027		0.849488	0.110716	27486.6		0.0462006
2000	Male	White	80-84 years	151919	1670809	0.0909254		2000	Male	White	80-84 years	Malignant neoplasms of trachea, bronchus and lung (C33-C34)	9356	1670809	5.59968		142563	1	0.89	0.016		0.821418	0.070952	17800.3	0.201481	0.0802717
2000	Male	White	85+ years	196409	1108629	0.177164		2000	Male	White	85+ years	Malignant neoplasms of trachea, bronchus and lung (C33-C34)	5792	1108629	5.22447		190617	1.24	0.87	0.016		0.762655	0.0617619	16190.2	0.174805	0.16256
2001	Female	Black or African American	50-54 years	7552	1098498	0.00687484		2001	Female	Black or African American	50-54 years	Malignant neoplasms of trachea, bronchus and lung (C33-C34)	421	1098498	0.383251		7131	0.11	0.06	0.207		0.712982	0.0549929	692.32		0.0062446
2001	Female	Black or African American	55-59 years	7868	770574	0.0102106		2001	Female	Black or African American	55-59 years	Malignant neoplasms of trachea, bronchus and lung (C33-C34)	579	770574	0.751388		7289	0.13	0.07	0.175		0.826987	0.103039	1229.88		0.00861452
2001	Female	Black or African American	60-64 years	9203	627585	0.0146641		2001	Female	Black or African American	60-64 years	Malignant neoplasms of trachea, bronchus and lung (C33-C34)	713	627585	1.1361		8490	0.2	0.12	0.087		0.823959	0.0782127	1251.51		0.01267
2001	Female	Black or African American	65-69 years	11604	535543	0.0216677		2001	Female	Black or African American	65-69 years	Malignant neoplasms of trachea, bronchus and lung (C33-C34)	886	535543	1.6544		10718	0.25	0.17	0.085		0.848887	0.112524	1958.14		0.0180114
2001	Female	Black or African American	70-74 years	14000	451033	0.0310399		2001	Female	Black or African American	70-74 years	Malignant neoplasms of trachea, bronchus and lung (C33-C34)	941	451033	2.08632		13059	0.34	0.31	0.069		0.837034	0.11352	2270.1		0.0260067
2001	Female	Black or African American	75-79 years	16974	361909	0.0469013		2001	Female	Black or African American	75-79 years	Malignant neoplasms of trachea, bronchus and lung (C33-C34)	855	361909	2.36247		16119	0.43	0.33	0.056		0.817987	0.102568	2352.68		0.0404005
2001	Female	Black or African American	80-84 years	16864	242527	0.0695345		2001	Female	Black or African American	80-84 years	Malignant neoplasms of trachea, bronchus and lung (C33-C34)	545	242527	2.24717		16319	0.85	0.58	0.039		0.621747	0.0530318	1204.28	0.130362	0.064569
2001	Female	Black or African American	85+ years	32898	230714	0.142592		2001	Female	Black or African American	85+ years	Malignant neoplasms of trachea, bronchus and lung (C33-C34)	430	230714	1.86378		32468	0.89	0.61	0.039		0.522476	0.0372653	1434.59	0.105961	0.136374
2001	Female	White	50-54 years	27436	7953021	0.00344976		2001	Female	White	50-54 years	Malignant neoplasms of trachea, bronchus and lung (C33-C34)	2593	7953021	0.32604		24843	0.11	0.06	0.207		0.662618	0.043735	2804.68		0.0030971
2001	Female	White	55-59 years	34687	6105333	0.00568143		2001	Female	White	55-59 years	Malignant neoplasms of trachea, bronchus and lung (C33-C34)	4408	6105333	0.721992		30279	0.13	0.07	0.175		0.819943	0.0984128	6594.15		0.00460136
2001	Female	White	60-64 years	44813	4950498	0.00905222		2001	Female	White	60-64 years	Malignant neoplasms of trachea, bronchus and lung (C33-C34)	6003	4950498	1.21261		38810	0.2	0.12	0.087		0.835066	0.0843276	8285.66		0.00737852
2001	Female	White	65-69 years	62520	4390075	0.0142412		2001	Female	White	65-69 years	Malignant neoplasms of trachea, bronchus and lung (C33-C34)	7998	4390075	1.82184		54522	0.25	0.17	0.085		0.862776	0.125065	13719.3		0.0111161
2001	Female	White	70-74 years	96815	4287314	0.0225817		2001	Female	White	70-74 years	Malignant neoplasms of trachea, bronchus and lung (C33-C34)	10352	4287314	2.41457		86463	0.34	0.31	0.069		0.859188	0.133372	20426		0.0178174
2001	Female	White	75-79 years	142531	3893744	0.0366051		2001	Female	White	75-79 years	Malignant neoplasms of trachea, bronchus and lung (C33-C34)	10735	3893744	2.75699		131796	0.43	0.33	0.056		0.844033	0.122178	25163.2		0.0301426
2001	Female	White	80-84 years	178943	2895979	0.0617902		2001	Female	White	80-84 years	Malignant neoplasms of trachea, bronchus and lung (C33-C34)	7851	2895979	2.711		171092	0.85	0.58	0.039		0.686463	0.0700077	17367.2	0.160546	0.0557932
2001	Female	White	85+ years	410086	2764796	0.148324		2001	Female	White	85+ years	Malignant neoplasms of trachea, bronchus and lung (C33-C34)	6126	2764796	2.21572		403960	0.89	0.61	0.039		0.598324	0.050389	24020.5	0.118638	0.139636
2001	Male	Black or African American	50-54 years	11099	941429	0.0117895		2001	Male	Black or African American	50-54 years	Malignant neoplasms of trachea, bronchus and lung (C33-C34)	854	941429	0.907132		10245	0.11	0.06	0.297		0.878739	0.21081	2910.19		0.00869828
2001	Male	Black or African American	55-59 years	10984	634846	0.0173018		2001	Male	Black or African American	55-59 years	Malignant neoplasms of trachea, bronchus and lung (C33-C34)	1113	634846	1.75318		9871	0.18	0.05	0.186		0.897329	0.253688	3502.88		0.0117841
2001	Male	Black or African American	60-64 years	11921	497250	0.0239739		2001	Male	Black or African American	60-64 years	Malignant neoplasms of trachea, bronchus and lung (C33-C34)	1321	497250	2.65661		10600	0.31	0.12	0.111		0.88331	0.229314	3597.58		0.0167389
2001	Male	Black or African American	65-69 years	13763	398238	0.0345597		2001	Male	Black or African American	65-69 years	Malignant neoplasms of trachea, bronchus and lung (C33-C34)	1648	398238	4.13823		12115	0.43	0.22	0.073		0.896091	0.237155	4349.89		0.0236369
2001	Male	Black or African American	70-74 years	15012	302854	0.0495684		2001	Male	Black or African American	70-74 years	Malignant neoplasms of trachea, bronchus and lung (C33-C34)	1642	302854	5.42175		13370	0.63	0.35	0.046		0.883801	0.197819	4096.04		0.0360436
2001	Male	Black or African American	75-79 years	15616	217641	0.0717512		2001	Male	Black or African American	75-79 years	Malignant neoplasms of trachea, bronchus and lung (C33-C34)	1420	217641	6.52451		14196	0.77	0.52	0.027		0.881983	0.143903	3295.26		0.0566104
2001	Male	Black or African American	80-84 years	12779	123098	0.103812		2001	Male	Black or African American	80-84 years	Malignant neoplasms of trachea, bronchus and lung (C33-C34)	822	123098	6.67761		11957	1	0.89	0.016		0.850246	0.0868378	1737.22	0.257629	0.0896991
2001	Male	Black or African American	85+ years	14489	84375	0.171721		2001	Male	Black or African American	85+ years	Malignant neoplasms of trachea, bronchus and lung (C33-C34)	484	84375	5.7363		14005	1.24	0.87	0.016		0.783833	0.069414	1351.52	0.235093	0.155703
2001	Male	White	50-54 years	45629	7777205	0.00586702		2001	Male	White	50-54 years	Malignant neoplasms of trachea, bronchus and lung (C33-C34)	3753	7777205	0.482564		41876	0.11	0.06	0.297		0.772051	0.104749	7283.99		0.00493044
2001	Male	White	55-59 years	53120	5828312	0.00911413		2001	Male	White	55-59 years	Malignant neoplasms of trachea, bronchus and lung (C33-C34)	6261	5828312	1.07424		46859	0.18	0.05	0.186		0.83244	0.153232	12392.2		0.00698792
2001	Male	White	60-64 years	65233	4575965	0.0142556		2001	Male	White	60-64 years	Malignant neoplasms of trachea, bronchus and lung (C33-C34)	8834	4575965	1.93052		56399	0.31	0.12	0.111		0.839422	0.164628	16700.3		0.010606
2001	Male	White	65-69 years	86088	3860722	0.0222984		2001	Male	White	65-69 years	Malignant neoplasms of trachea, bronchus and lung (C33-C34)	11917	3860722	3.08673		74171	0.43	0.22	0.073		0.860694	0.176294	23332.8		0.0162548
2001	Male	White	70-74 years	121705	3484502	0.0349275		2001	Male	White	70-74 years	Malignant neoplasms of trachea, bronchus and lung (C33-C34)	14992	3484502	4.30248		106713	0.63	0.35	0.046		0.853573	0.155435	29383.7		0.0264948
2001	Male	White	75-79 years	152517	2769878	0.0550627		2001	Male	White	75-79 years	Malignant neoplasms of trachea, bronchus and lung (C33-C34)	14290	2769878	5.15907		138227	0.77	0.52	0.027		0.850748	0.111753	27604.4		0.0450968
2001	Male	White	80-84 years	153761	1753554	0.0876854		2001	Male	White	80-84 years	Malignant neoplasms of trachea, bronchus and lung (C33-C34)	9421	1753554	5.37252		144340	1	0.89	0.016		0.813868	0.0675691	17420.4	0.197798	0.077751
2001	Male	White	85+ years	199179	1143217	0.174227		2001	Male	White	85+ years	Malignant neoplasms of trachea, bronchus and lung (C33-C34)	6044	1143217	5.28684		193135	1.24	0.87	0.016		0.765455	0.0626976	16735.5	0.171965	0.159588
2002	Female	Black or African American	50-54 years	7818	1140404	0.00685547		2002	Female	Black or African American	50-54 years	Malignant neoplasms of trachea, bronchus and lung (C33-C34)	471	1140404	0.413012		7347	0.11	0.06	0.207		0.733664	0.0607968	792.229		0.00616077
2002	Female	Black or African American	55-59 years	8143	823084	0.00989328		2002	Female	Black or African American	55-59 years	Malignant neoplasms of trachea, bronchus and lung (C33-C34)	641	823084	0.778778		7502	0.13	0.07	0.175		0.833072	0.107328	1339.17		0.00826626
2002	Female	Black or African American	60-64 years	9193	646736	0.0142145		2002	Female	Black or African American	60-64 years	Malignant neoplasms of trachea, bronchus and lung (C33-C34)	754	646736	1.16585		8439	0.2	0.12	0.087		0.828452	0.0805957	1304.8		0.0121969
2002	Female	Black or African American	65-69 years	11318	544119	0.0208006		2002	Female	Black or African American	65-69 years	Malignant neoplasms of trachea, bronchus and lung (C33-C34)	918	544119	1.68713		10400	0.25	0.17	0.085		0.851819	0.11499	1977.86		0.0171656
2002	Female	Black or African American	70-74 years	13798	453158	0.0304485		2002	Female	Black or African American	70-74 years	Malignant neoplasms of trachea, bronchus and lung (C33-C34)	950	453158	2.0964		12848	0.34	0.31	0.069		0.837817	0.114136	2262.34		0.0254561
2002	Female	Black or African American	75-79 years	16997	367320	0.046273		2002	Female	Black or African American	75-79 years	Malignant neoplasms of trachea, bronchus and lung (C33-C34)	904	367320	2.46107		16093	0.43	0.33	0.056		0.825279	0.10751	2476.21		0.0395317
2002	Female	Black or African American	80-84 years	17387	248864	0.0698655		2002	Female	Black or African American	80-84 years	Malignant neoplasms of trachea, bronchus and lung (C33-C34)	590	248864	2.37077		16797	0.85	0.58	0.039		0.641467	0.0575856	1345.73	0.135828	0.064458
2002	Female	Black or African American	85+ years	33438	229536	0.145676		2002	Female	Black or African American	85+ years	Malignant neoplasms of trachea, bronchus and lung (C33-C34)	465	229536	2.02583		32973	0.89	0.61	0.039		0.560673	0.0433304	1689.45	0.111674	0.138316
2002	Female	White	50-54 years	27369	7916830	0.00345707		2002	Female	White	50-54 years	Malignant neoplasms of trachea, bronchus and lung (C33-C34)	2545	7916830	0.321467		24824	0.11	0.06	0.207		0.657819	0.0428294	2737.35		0.0031113
2002	Female	White	55-59 years	36177	6612837	0.00547072		2002	Female	White	55-59 years	Malignant neoplasms of trachea, bronchus and lung (C33-C34)	4432	6612837	0.670212		31745	0.13	0.07	0.175		0.806031	0.090206	6435.92		0.00449748
2002	Female	White	60-64 years	45686	5132669	0.00890102		2002	Female	White	60-64 years	Malignant neoplasms of trachea, bronchus and lung (C33-C34)	6232	5132669	1.21418		39454	0.2	0.12	0.087		0.83528	0.0844533	8537.49		0.00723766
2002	Female	White	65-69 years	61750	4400974	0.014031		2002	Female	White	65-69 years	Malignant neoplasms of trachea, bronchus and lung (C33-C34)	8064	4400974	1.83232		53686	0.25	0.17	0.085		0.863561	0.125845	13719.9		0.0109135
2002	Female	White	70-74 years	94562	4222692	0.0223938		2002	Female	White	70-74 years	Malignant neoplasms of trachea, bronchus and lung (C33-C34)	10415	4222692	2.46644		84147	0.34	0.31	0.069		0.862149	0.136468	20462.6		0.0175479
2002	Female	White	75-79 years	140568	3871835	0.0363053		2002	Female	White	75-79 years	Malignant neoplasms of trachea, bronchus and lung (C33-C34)	11069	3871835	2.85885		129499	0.43	0.33	0.056		0.84959	0.127171	25872.6		0.029623
2002	Female	White	80-84 years	183131	2967616	0.0617098		2002	Female	White	80-84 years	Malignant neoplasms of trachea, bronchus and lung (C33-C34)	8435	2967616	2.84235		174696	0.85	0.58	0.039		0.700952	0.0747595	18972.7	0.164174	0.0553166
2002	Female	White	85+ years	416311	2787871	0.149329		2002	Female	White	85+ years	Malignant neoplasms of trachea, bronchus and lung (C33-C34)	6374	2787871	2.28633		409937	0.89	0.61	0.039		0.61073	0.0530007	25619.8	0.121683	0.14014
2002	Male	Black or African American	50-54 years	11621	976815	0.0118968		2002	Male	Black or African American	50-54 years	Malignant neoplasms of trachea, bronchus and lung (C33-C34)	882	976815	0.902935		10739	0.11	0.06	0.297		0.878175	0.209826	3027.87		0.00879709
2002	Male	Black or African American	55-59 years	11550	683307	0.0169031		2002	Male	Black or African American	55-59 years	Malignant neoplasms of trachea, bronchus and lung (C33-C34)	1156	683307	1.69177		10394	0.18	0.05	0.186		0.893603	0.245115	3580.73		0.0116628
2002	Male	Black or African American	60-64 years	12450	512278	0.0243032		2002	Male	Black or African American	60-64 years	Malignant neoplasms of trachea, bronchus and lung (C33-C34)	1475	512278	2.8793		10975	0.31	0.12	0.111		0.892335	0.24813	4039.42		0.016418
2002	Male	Black or African American	65-69 years	13465	407500	0.0330429		2002	Male	Black or African American	65-69 years	Malignant neoplasms of trachea, bronchus and lung (C33-C34)	1598	407500	3.92147		11867	0.43	0.22	0.073		0.890347	0.224989	4092.71		0.0229995
2002	Male	Black or African American	70-74 years	14733	306542	0.0480619		2002	Male	Black or African American	70-74 years	Malignant neoplasms of trachea, bronchus and lung (C33-C34)	1517	306542	4.94875		13216	0.63	0.35	0.046		0.872695	0.180173	3705.05		0.0359753
2002	Male	Black or African American	75-79 years	15434	220314	0.0700546		2002	Male	Black or African American	75-79 years	Malignant neoplasms of trachea, bronchus and lung (C33-C34)	1373	220314	6.23201		14061	0.77	0.52	0.027		0.876444	0.137115	3131.34		0.0558415
2002	Male	Black or African American	80-84 years	13044	127492	0.102312		2002	Male	Black or African American	80-84 years	Malignant neoplasms of trachea, bronchus and lung (C33-C34)	810	127492	6.35334		12234	1	0.89	0.016		0.842602	0.0820877	1686.77	0.252055	0.0890819
2002	Male	Black or African American	85+ years	14584	83120	0.175457		2002	Male	Black or African American	85+ years	Malignant neoplasms of trachea, bronchus and lung (C33-C34)	452	83120	5.43792		14132	1.24	0.87	0.016		0.771972	0.0649607	1266.96	0.229515	0.160215
2002	Male	White	50-54 years	46757	7743939	0.00603788		2002	Male	White	50-54 years	Malignant neoplasms of trachea, bronchus and lung (C33-C34)	3743	7743939	0.483346		43014	0.11	0.06	0.297		0.77242	0.104957	7405.79		0.00508155
2002	Male	White	55-59 years	56535	6334720	0.00892462		2002	Male	White	55-59 years	Malignant neoplasms of trachea, bronchus and lung (C33-C34)	6441	6334720	1.01678		50094	0.18	0.05	0.186		0.82297	0.144133	12521		0.00694806
2002	Male	White	60-64 years	67016	4753789	0.0140974		2002	Male	White	60-64 years	Malignant neoplasms of trachea, bronchus and lung (C33-C34)	8950	4753789	1.88271		58066	0.31	0.12	0.111		0.835344	0.160182	16777.5		0.0105681
2002	Male	White	65-69 years	84741	3887254	0.0217997		2002	Male	White	65-69 years	Malignant neoplasms of trachea, bronchus and lung (C33-C34)	11416	3887254	2.93678		73325	0.43	0.22	0.073		0.853581	0.167227	22006.4		0.0161385
2002	Male	White	70-74 years	118994	3459071	0.0344006		2002	Male	White	70-74 years	Malignant neoplasms of trachea, bronchus and lung (C33-C34)	14558	3459071	4.20864		104436	0.63	0.35	0.046		0.850308	0.151782	28230.3		0.0262393
2002	Male	White	75-79 years	150862	2788048	0.0541103		2002	Male	White	75-79 years	Malignant neoplasms of trachea, bronchus and lung (C33-C34)	14193	2788048	5.09066		136669	0.77	0.52	0.027		0.848743	0.11011	27094.9		0.044392
2002	Male	White	80-84 years	157792	1817099	0.0868373		2002	Male	White	80-84 years	Malignant neoplasms of trachea, bronchus and lung (C33-C34)	9981	1817099	5.49282		147811	1	0.89	0.016		0.817944	0.0693622	18416.4	0.194013	0.0767023
2002	Male	White	85+ years	207144	1172820	0.17662		2002	Male	White	85+ years	Malignant neoplasms of trachea, bronchus and lung (C33-C34)	6119	1172820	5.21734		201025	1.24	0.87	0.016		0.762331	0.0616548	17058.9	0.16802	0.162075
2003	Female	Black or African American	50-54 years	8164	1181524	0.00690972		2003	Female	Black or African American	50-54 years	Malignant neoplasms of trachea, bronchus and lung (C33-C34)	482	1181524	0.407948		7682	0.11	0.06	0.207		0.730358	0.0598118	811.506		0.00622289
2003	Female	Black or African American	55-59 years	8418	872611	0.00964691		2003	Female	Black or African American	55-59 years	Malignant neoplasms of trachea, bronchus and lung (C33-C34)	617	872611	0.707073		7801	0.13	0.07	0.175		0.816144	0.096056	1252.89		0.00821111
2003	Female	Black or African American	60-64 years	9635	672417	0.0143289		2003	Female	Black or African American	60-64 years	Malignant neoplasms of trachea, bronchus and lung (C33-C34)	776	672417	1.15405		8859	0.2	0.12	0.087		0.826697	0.0796507	1347.14		0.0123255
2003	Female	Black or African American	65-69 years	11203	554525	0.0202029		2003	Female	Black or African American	65-69 years	Malignant neoplasms of trachea, bronchus and lung (C33-C34)	918	554525	1.65547		10285	0.25	0.17	0.085		0.848986	0.112605	1937.51		0.0167089
2003	Female	Black or African American	70-74 years	13634	458172	0.0297574		2003	Female	Black or African American	70-74 years	Malignant neoplasms of trachea, bronchus and lung (C33-C34)	979	458172	2.13675		12655	0.34	0.31	0.069		0.84088	0.116599	2298.78		0.0247401
2003	Female	Black or African American	75-79 years	16571	371703	0.0445813		2003	Female	Black or African American	75-79 years	Malignant neoplasms of trachea, bronchus and lung (C33-C34)	920	371703	2.47509		15651	0.43	0.33	0.056		0.826269	0.108211	2453.77		0.0379799
2003	Female	Black or African American	80-84 years	17201	254948	0.0674687		2003	Female	Black or African American	80-84 years	Malignant neoplasms of trachea, bronchus and lung (C33-C34)	635	254948	2.4907		16566	0.85	0.58	0.039		0.658731	0.0619832	1445.11	0.136122	0.0618004
2003	Female	Black or African American	85+ years	33614	230168	0.146041		2003	Female	Black or African American	85+ years	Malignant neoplasms of trachea, bronchus and lung (C33-C34)	481	230168	2.08978		33133	0.89	0.61	0.039		0.574117	0.0457135	1790.78	0.11261	0.138261
2003	Female	White	50-54 years	27688	8038670	0.00344435		2003	Female	White	50-54 years	Malignant neoplasms of trachea, bronchus and lung (C33-C34)	2533	8038670	0.315102		25155	0.11	0.06	0.207		0.650907	0.0415674	2694.38		0.00310917
2003	Female	White	55-59 years	37372	6867635	0.00544176		2003	Female	White	55-59 years	Malignant neoplasms of trachea, bronchus and lung (C33-C34)	4450	6867635	0.647967		32922	0.13	0.07	0.175		0.799372	0.0866574	6410.14		0.00450837
2003	Female	White	60-64 years	47697	5416272	0.00880624		2003	Female	White	60-64 years	Malignant neoplasms of trachea, bronchus and lung (C33-C34)	6559	5416272	1.21098		41138	0.2	0.12	0.087		0.834845	0.0841982	8939.49		0.00715575
2003	Female	White	65-69 years	61332	4470570	0.0137191		2003	Female	White	65-69 years	Malignant neoplasms of trachea, bronchus and lung (C33-C34)	8118	4470570	1.81588		53214	0.25	0.17	0.085		0.862325	0.124622	13632		0.0106698
2003	Female	White	70-74 years	91364	4151726	0.0220063		2003	Female	White	70-74 years	Malignant neoplasms of trachea, bronchus and lung (C33-C34)	10076	4151726	2.42694		81288	0.34	0.31	0.069		0.859906	0.134111	19566.1		0.0172935
2003	Female	White	75-79 years	138111	3857294	0.0358052		2003	Female	White	75-79 years	Malignant neoplasms of trachea, bronchus and lung (C33-C34)	10995	3857294	2.85044		127116	0.43	0.33	0.056		0.849146	0.12676	25449.6		0.0292074
2003	Female	White	80-84 years	182291	3007201	0.0606182		2003	Female	White	80-84 years	Malignant neoplasms of trachea, bronchus and lung (C33-C34)	8663	3007201	2.88075		173628	0.85	0.58	0.039		0.704938	0.0761442	19327.7	0.163896	0.054191
2003	Female	White	85+ years	420120	2833313	0.148279		2003	Female	White	85+ years	Malignant neoplasms of trachea, bronchus and lung (C33-C34)	6619	2833313	2.33613		413501	0.89	0.61	0.039		0.619029	0.0548383	26773	0.122063	0.138829
2003	Male	Black or African American	50-54 years	12162	1013205	0.0120035		2003	Male	Black or African American	50-54 years	Malignant neoplasms of trachea, bronchus and lung (C33-C34)	858	1013205	0.846818		11304	0.11	0.06	0.297		0.870102	0.196546	2968.3		0.00907388
2003	Male	Black or African American	55-59 years	12040	729106	0.0165134		2003	Male	Black or African American	55-59 years	Malignant neoplasms of trachea, bronchus and lung (C33-C34)	1197	729106	1.64174		10843	0.18	0.05	0.186		0.89036	0.238057	3647.01		0.0115113
2003	Male	Black or African American	60-64 years	12730	533618	0.023856		2003	Male	Black or African American	60-64 years	Malignant neoplasms of trachea, bronchus and lung (C33-C34)	1389	533618	2.60299		11341	0.31	0.12	0.111		0.880906	0.224713	3772.04		0.0167872
2003	Male	Black or African American	65-69 years	13544	417661	0.0324282		2003	Male	Black or African American	65-69 years	Malignant neoplasms of trachea, bronchus and lung (C33-C34)	1528	417661	3.65847		12016	0.43	0.22	0.073		0.882465	0.209965	3871.35		0.0231591
2003	Male	Black or African American	70-74 years	14747	312709	0.0471589		2003	Male	Black or African American	70-74 years	Malignant neoplasms of trachea, bronchus and lung (C33-C34)	1507	312709	4.81918		13240	0.63	0.35	0.046		0.869272	0.175272	3630.6		0.0355487
2003	Male	Black or African American	75-79 years	15288	222467	0.0687203		2003	Male	Black or African American	75-79 years	Malignant neoplasms of trachea, bronchus and lung (C33-C34)	1355	222467	6.09079		13933	0.77	0.52	0.027		0.87358	0.133819	3048.2		0.0550185
2003	Male	Black or African American	80-84 years	13312	131585	0.101167		2003	Male	Black or African American	80-84 years	Malignant neoplasms of trachea, bronchus and lung (C33-C34)	851	131585	6.4673		12461	1	0.89	0.016		0.845376	0.0837599	1763.15	0.241952	0.0877672
2003	Male	Black or African American	85+ years	14294	83223	0.171755		2003	Male	Black or African American	85+ years	Malignant neoplasms of trachea, bronchus and lung (C33-C34)	482	83223	5.79167		13812	1.24	0.87	0.016		0.785899	0.070238	1348.93	0.22244	0.155547
2003	Male	White	50-54 years	47689	7856194	0.00607024		2003	Male	White	50-54 years	Malignant neoplasms of trachea, bronchus and lung (C33-C34)	3682	7856194	0.468675		44007	0.11	0.06	0.297		0.765296	0.101049	7264.67		0.00514554
2003	Male	White	55-59 years	58348	6592647	0.00885047		2003	Male	White	55-59 years	Malignant neoplasms of trachea, bronchus and lung (C33-C34)	6420	6592647	0.973812		51928	0.18	0.05	0.186		0.815159	0.137266	12361.3		0.00697546
2003	Male	White	60-64 years	69404	5027228	0.0138056		2003	Male	White	60-64 years	Malignant neoplasms of trachea, bronchus and lung (C33-C34)	9006	5027228	1.79144		60398	0.31	0.12	0.111		0.826955	0.151632	16605.8		0.0105024
2003	Male	White	65-69 years	84313	3967796	0.0212493		2003	Male	White	65-69 years	Malignant neoplasms of trachea, bronchus and lung (C33-C34)	11435	3967796	2.88195		72878	0.43	0.22	0.073		0.850796	0.163888	21672.7		0.0157872
2003	Male	White	70-74 years	113540	3425007	0.0331503		2003	Male	White	70-74 years	Malignant neoplasms of trachea, bronchus and lung (C33-C34)	13929	3425007	4.06685		99611	0.63	0.35	0.046		0.845089	0.146232	26337.5		0.0254605
2003	Male	White	75-79 years	148708	2812176	0.05288		2003	Male	White	75-79 years	Malignant neoplasms of trachea, bronchus and lung (C33-C34)	14262	2812176	5.07152		134446	0.77	0.52	0.027		0.848172	0.10965	26838.7		0.0433363
2003	Male	White	80-84 years	158342	1860928	0.0850877		2003	Male	White	80-84 years	Malignant neoplasms of trachea, bronchus and lung (C33-C34)	10068	1860928	5.4102		148274	1	0.89	0.016		0.815164	0.0681312	18309.2	0.190183	0.0752489
2003	Male	White	85+ years	209575	1217588	0.172123		2003	Male	White	85+ years	Malignant neoplasms of trachea, bronchus and lung (C33-C34)	6253	1217588	5.13556		203322	1.24	0.87	0.016		0.758546	0.0604263	17029.2	0.164531	0.158137
2004	Female	Black or African American	50-54 years	8171	1225243	0.00666888		2004	Female	Black or African American	50-54 years	Malignant neoplasms of trachea, bronchus and lung (C33-C34)	488	1225243	0.398288		7683	0.11	0.06	0.207		0.723818	0.05793	798.299		0.00601734
2004	Female	Black or African American	55-59 years	8690	934852	0.00929559		2004	Female	Black or African American	55-59 years	Malignant neoplasms of trachea, bronchus and lung (C33-C34)	692	934852	0.740224		7998	0.13	0.07	0.175		0.824378	0.101285	1380.55		0.00781884
2004	Female	Black or African American	60-64 years	9448	697668	0.0135423		2004	Female	Black or African American	60-64 years	Malignant neoplasms of trachea, bronchus and lung (C33-C34)	739	697668	1.05924		8709	0.2	0.12	0.087		0.811186	0.0720284	1226.76		0.0117839
2004	Female	Black or African American	65-69 years	10926	564536	0.0193539		2004	Female	Black or African American	65-69 years	Malignant neoplasms of trachea, bronchus and lung (C33-C34)	966	564536	1.71114		9960	0.25	0.17	0.085		0.853899	0.116794	1988.13		0.0158322
2004	Female	Black or African American	70-74 years	13201	462599	0.0285366		2004	Female	Black or African American	70-74 years	Malignant neoplasms of trachea, bronchus and lung (C33-C34)	917	462599	1.98228		12284	0.34	0.31	0.069		0.82848	0.107133	2075.73		0.0240495
2004	Female	Black or African American	75-79 years	16281	374017	0.0435301		2004	Female	Black or African American	75-79 years	Malignant neoplasms of trachea, bronchus and lung (C33-C34)	938	374017	2.50791		15343	0.43	0.33	0.056		0.828542	0.109848	2462.57		0.036946
2004	Female	Black or African American	80-84 years	17403	260441	0.0668213		2004	Female	Black or African American	80-84 years	Malignant neoplasms of trachea, bronchus and lung (C33-C34)	691	260441	2.65319		16712	0.85	0.58	0.039		0.679631	0.0679087	1604.52	0.137144	0.0606605
2004	Female	Black or African American	85+ years	32752	232605	0.140805		2004	Female	Black or African American	85+ years	Malignant neoplasms of trachea, bronchus and lung (C33-C34)	499	232605	2.14527		32253	0.89	0.61	0.039		0.585133	0.0477764	1832.92	0.114394	0.132925
2004	Female	White	50-54 years	27733	8210759	0.00337764		2004	Female	White	50-54 years	Malignant neoplasms of trachea, bronchus and lung (C33-C34)	2568	8210759	0.31276		25165	0.11	0.06	0.207		0.648293	0.0411028	2699.17		0.00304891
2004	Female	White	55-59 years	37663	7173983	0.00524994		2004	Female	White	55-59 years	Malignant neoplasms of trachea, bronchus and lung (C33-C34)	4377	7173983	0.610121		33286	0.13	0.07	0.175		0.786928	0.0805883	6126.84		0.00439591
2004	Female	White	60-64 years	47933	5631718	0.00851126		2004	Female	White	60-64 years	Malignant neoplasms of trachea, bronchus and lung (C33-C34)	6593	5631718	1.17069		41340	0.2	0.12	0.087		0.829161	0.0809825	8814.47		0.00694611
2004	Female	White	65-69 years	60626	4566451	0.0132764		2004	Female	White	65-69 years	Malignant neoplasms of trachea, bronchus and lung (C33-C34)	8141	4566451	1.78278		52485	0.25	0.17	0.085		0.85977	0.122156	13410.8		0.0103396
2004	Female	White	70-74 years	87513	4085950	0.021418		2004	Female	White	70-74 years	Malignant neoplasms of trachea, bronchus and lung (C33-C34)	10122	4085950	2.47727		77391	0.34	0.31	0.069		0.862752	0.137113	19344.1		0.0166837
2004	Female	White	75-79 years	131123	3803605	0.0344733		2004	Female	White	75-79 years	Malignant neoplasms of trachea, bronchus and lung (C33-C34)	10730	3803605	2.82101		120393	0.43	0.33	0.056		0.847572	0.125319	24182		0.0281157
2004	Female	White	80-84 years	179195	3065529	0.0584548		2004	Female	White	80-84 years	Malignant neoplasms of trachea, bronchus and lung (C33-C34)	8779	3065529	2.86378		170416	0.85	0.58	0.039		0.703189	0.0755325	19045.3	0.163737	0.0522421
2004	Female	White	85+ years	406151	2864926	0.141767		2004	Female	White	85+ years	Malignant neoplasms of trachea, bronchus and lung (C33-C34)	6803	2864926	2.37458		399348	0.89	0.61	0.039		0.625197	0.0562544	26718.3	0.123056	0.132441
2004	Male	Black or African American	50-54 years	12116	1053416	0.0115016		2004	Male	Black or African American	50-54 years	Malignant neoplasms of trachea, bronchus and lung (C33-C34)	910	1053416	0.863856		11206	0.11	0.06	0.297		0.872664	0.200601	3042.06		0.00861382
2004	Male	Black or African American	55-59 years	12646	783212	0.0161463		2004	Male	Black or African American	55-59 years	Malignant neoplasms of trachea, bronchus and lung (C33-C34)	1221	783212	1.55896		11425	0.18	0.05	0.186		0.884539	0.226235	3664.76		0.0114672
2004	Male	Black or African American	60-64 years	12706	555039	0.0228921		2004	Male	Black or African American	60-64 years	Malignant neoplasms of trachea, bronchus and lung (C33-C34)	1454	555039	2.61964		11252	0.31	0.12	0.111		0.881663	0.226144	3826.51		0.015998
2004	Male	Black or African American	65-69 years	13384	427949	0.0312748		2004	Male	Black or African American	65-69 years	Malignant neoplasms of trachea, bronchus and lung (C33-C34)	1518	427949	3.54715		11866	0.43	0.22	0.073		0.878776	0.203519	3748.94		0.0225145
2004	Male	Black or African American	70-74 years	14171	318213	0.0445331		2004	Male	Black or African American	70-74 years	Malignant neoplasms of trachea, bronchus and lung (C33-C34)	1444	318213	4.53784		12727	0.63	0.35	0.046		0.861167	0.16453	3337.5		0.0340448
2004	Male	Black or African American	75-79 years	14830	223941	0.0662228		2004	Male	Black or African American	75-79 years	Malignant neoplasms of trachea, bronchus and lung (C33-C34)	1320	223941	5.89441		13510	0.77	0.52	0.027		0.869368	0.129214	2893.25		0.0533031
2004	Male	Black or African American	80-84 years	12865	134816	0.0954264		2004	Male	Black or African American	80-84 years	Malignant neoplasms of trachea, bronchus and lung (C33-C34)	875	134816	6.49033		11990	1	0.89	0.016		0.845925	0.0840974	1748.51	0.240099	0.0824567
2004	Male	Black or African American	85+ years	14548	84728	0.171702		2004	Male	Black or African American	85+ years	Malignant neoplasms of trachea, bronchus and lung (C33-C34)	485	84728	5.7242		14063	1.24	0.87	0.016		0.783376	0.0692338	1353.57	0.220155	0.155727
2004	Male	White	50-54 years	48805	8022539	0.00608349		2004	Male	White	50-54 years	Malignant neoplasms of trachea, bronchus and lung (C33-C34)	3726	8022539	0.464441		45079	0.11	0.06	0.297		0.763156	0.0999177	7347.71		0.0051676
2004	Male	White	55-59 years	58771	6896284	0.00852213		2004	Male	White	55-59 years	Malignant neoplasms of trachea, bronchus and lung (C33-C34)	6276	6896284	0.910055		52495	0.18	0.05	0.186		0.80221	0.126974	11700.2		0.00682553
2004	Male	White	60-64 years	69804	5234510	0.0133353		2004	Male	White	60-64 years	Malignant neoplasms of trachea, bronchus and lung (C33-C34)	9118	5234510	1.7419		60686	0.31	0.12	0.111		0.822034	0.146953	16413.3		0.0101997
2004	Male	White	65-69 years	82606	4070842	0.0202921		2004	Male	White	65-69 years	Malignant neoplasms of trachea, bronchus and lung (C33-C34)	11449	4070842	2.81244		71157	0.43	0.22	0.073		0.847108	0.159634	21057.6		0.0151193
2004	Male	White	70-74 years	107517	3391309	0.0317037		2004	Male	White	70-74 years	Malignant neoplasms of trachea, bronchus and lung (C33-C34)	13424	3391309	3.95835		94093	0.63	0.35	0.046		0.840843	0.14196	24644.9		0.0244366
2004	Male	White	75-79 years	142168	2815107	0.0505018		2004	Male	White	75-79 years	Malignant neoplasms of trachea, bronchus and lung (C33-C34)	14118	2815107	5.01508		128050	0.77	0.52	0.027		0.846463	0.108293	25817.2		0.0413308
2004	Male	White	80-84 years	157174	1913306	0.0821479		2004	Male	White	80-84 years	Malignant neoplasms of trachea, bronchus and lung (C33-C34)	10143	1913306	5.3013		147031	1	0.89	0.016		0.811367	0.066506	18008.1	0.187434	0.0727358
2004	Male	White	85+ years	207589	1254635	0.165458		2004	Male	White	85+ years	Malignant neoplasms of trachea, bronchus and lung (C33-C34)	6427	1254635	5.12261		201162	1.24	0.87	0.016		0.757936	0.0602315	16987.5	0.162364	0.151918
2005	Female	Black or African American	50-54 years	8552	1266715	0.00675132		2005	Female	Black or African American	50-54 years	Malignant neoplasms of trachea, bronchus and lung (C33-C34)	555	1266715	0.438141		7997	0.11	0.06	0.207		0.748939	0.0656697	940.822		0.0060086
2005	Female	Black or African American	55-59 years	9042	1007600	0.0089738		2005	Female	Black or African American	55-59 years	Malignant neoplasms of trachea, bronchus and lung (C33-C34)	670	1007600	0.664946		8372	0.13	0.07	0.175		0.804496	0.0893673	1287.19		0.00769631
2005	Female	Black or African American	60-64 years	9663	719487	0.0134304		2005	Female	Black or African American	60-64 years	Malignant neoplasms of trachea, bronchus and lung (C33-C34)	820	719487	1.1397		8843	0.2	0.12	0.087		0.824515	0.0785014	1370.29		0.0115259
2005	Female	Black or African American	65-69 years	11010	578554	0.0190302		2005	Female	Black or African American	65-69 years	Malignant neoplasms of trachea, bronchus and lung (C33-C34)	922	578554	1.59363		10088	0.25	0.17	0.085		0.843125	0.107928	1866.14		0.0158047
2005	Female	Black or African American	70-74 years	13092	469009	0.0279142		2005	Female	Black or African American	70-74 years	Malignant neoplasms of trachea, bronchus and lung (C33-C34)	977	469009	2.08312		12115	0.34	0.31	0.069		0.836783	0.113323	2190.45		0.0232438
2005	Female	Black or African American	75-79 years	16185	378019	0.0428153		2005	Female	Black or African American	75-79 years	Malignant neoplasms of trachea, bronchus and lung (C33-C34)	944	378019	2.49723		15241	0.43	0.33	0.056		0.827809	0.109315	2447.53		0.0363407
2005	Female	Black or African American	80-84 years	17744	264754	0.0670207		2005	Female	Black or African American	80-84 years	Malignant neoplasms of trachea, bronchus and lung (C33-C34)	690	264754	2.60619		17054	0.85	0.58	0.039		0.673854	0.0661986	1593.91	0.137139	0.0610004
2005	Female	Black or African American	85+ years	34096	240390	0.141836		2005	Female	Black or African American	85+ years	Malignant neoplasms of trachea, bronchus and lung (C33-C34)	549	240390	2.28379		33547	0.89	0.61	0.039		0.610297	0.0529068	2109.92	0.115646	0.133059
2005	Female	White	50-54 years	29173	8403987	0.00347133		2005	Female	White	50-54 years	Malignant neoplasms of trachea, bronchus and lung (C33-C34)	2593	8403987	0.308544		26580	0.11	0.06	0.207		0.643487	0.0402655	2738.82		0.00314543
2005	Female	White	55-59 years	38999	7518512	0.00518706		2005	Female	White	55-59 years	Malignant neoplasms of trachea, bronchus and lung (C33-C34)	4358	7518512	0.579636		34641	0.13	0.07	0.175		0.775721	0.0756702	6001.88		0.00438878
2005	Female	White	60-64 years	48947	5812425	0.0084211		2005	Female	White	60-64 years	Malignant neoplasms of trachea, bronchus and lung (C33-C34)	6594	5812425	1.13447		42353	0.2	0.12	0.087		0.823706	0.0780816	8738.51		0.00691768
2005	Female	White	65-69 years	60781	4638302	0.0131041		2005	Female	White	65-69 years	Malignant neoplasms of trachea, bronchus and lung (C33-C34)	8049	4638302	1.73533		52732	0.25	0.17	0.085		0.855935	0.118608	13143.9		0.0102704
2005	Female	White	70-74 years	86031	4061099	0.0211842		2005	Female	White	70-74 years	Malignant neoplasms of trachea, bronchus and lung (C33-C34)	9840	4061099	2.42299		76191	0.34	0.31	0.069		0.859677	0.133875	18659.3		0.0165895
2005	Female	White	75-79 years	129296	3769678	0.034299		2005	Female	White	75-79 years	Malignant neoplasms of trachea, bronchus and lung (C33-C34)	10918	3769678	2.89627		118378	0.43	0.33	0.056		0.851533	0.128998	24567.6		0.0277818
2005	Female	White	80-84 years	181296	3092515	0.0586241		2005	Female	White	80-84 years	Malignant neoplasms of trachea, bronchus and lung (C33-C34)	8904	3092515	2.87921		172392	0.85	0.58	0.039		0.70478	0.0760887	19392.4	0.162295	0.0523534
2005	Female	White	85+ years	423549	2933570	0.14438		2005	Female	White	85+ years	Malignant neoplasms of trachea, bronchus and lung (C33-C34)	7213	2933570	2.45878		416336	0.89	0.61	0.039		0.638032	0.0593483	29311	0.12279	0.134388
2005	Male	Black or African American	50-54 years	12483	1093030	0.0114205		2005	Male	Black or African American	50-54 years	Malignant neoplasms of trachea, bronchus and lung (C33-C34)	838	1093030	0.766676		11645	0.11	0.06	0.297		0.856524	0.177192	2781.17		0.00887609
2005	Male	Black or African American	55-59 years	13614	848277	0.016049		2005	Male	Black or African American	55-59 years	Malignant neoplasms of trachea, bronchus and lung (C33-C34)	1276	848277	1.50423		12338	0.18	0.05	0.186		0.880337	0.218317	3816.91		0.0115494
2005	Male	Black or African American	60-64 years	13097	574127	0.022812		2005	Male	Black or African American	60-64 years	Malignant neoplasms of trachea, bronchus and lung (C33-C34)	1445	574127	2.51686		11652	0.31	0.12	0.111		0.876831	0.217266	3798.6		0.0161957
2005	Male	Black or African American	65-69 years	13358	439883	0.0303672		2005	Male	Black or African American	65-69 years	Malignant neoplasms of trachea, bronchus and lung (C33-C34)	1528	439883	3.47365		11830	0.43	0.22	0.073		0.876211	0.199234	3695.79		0.0219654
2005	Male	Black or African American	70-74 years	14258	325777	0.0437661		2005	Male	Black or African American	70-74 years	Malignant neoplasms of trachea, bronchus and lung (C33-C34)	1485	325777	4.55833		12773	0.63	0.35	0.046		0.861792	0.165317	3391.36		0.0333561
2005	Male	Black or African American	75-79 years	14718	228210	0.0644932		2005	Male	Black or African American	75-79 years	Malignant neoplasms of trachea, bronchus and lung (C33-C34)	1218	228210	5.33719		13500	0.77	0.52	0.027		0.855729	0.116014	2608.47		0.0530631
2005	Male	Black or African American	80-84 years	13351	137527	0.0970791		2005	Male	Black or African American	80-84 years	Malignant neoplasms of trachea, bronchus and lung (C33-C34)	851	137527	6.18788		12500	1	0.89	0.016		0.838394	0.0796544	1709.15	0.229782	0.0846514
2005	Male	Black or African American	85+ years	14856	88591	0.167692		2005	Male	Black or African American	85+ years	Malignant neoplasms of trachea, bronchus and lung (C33-C34)	533	88591	6.01641		14323	1.24	0.87	0.016		0.793897	0.0735754	1476.97	0.212133	0.15102
2005	Male	White	50-54 years	50765	8218017	0.00617728		2005	Male	White	50-54 years	Malignant neoplasms of trachea, bronchus and lung (C33-C34)	3836	8218017	0.466779		46929	0.11	0.06	0.297		0.764343	0.100542	7650.38		0.00524635
2005	Male	White	55-59 years	62213	7233416	0.00860078		2005	Male	White	55-59 years	Malignant neoplasms of trachea, bronchus and lung (C33-C34)	6212	7233416	0.858792		56001	0.18	0.05	0.186		0.790403	0.11861	11552.3		0.00700371
2005	Male	White	60-64 years	72059	5418172	0.0132995		2005	Male	White	60-64 years	Malignant neoplasms of trachea, bronchus and lung (C33-C34)	9305	5418172	1.71737		62754	0.31	0.12	0.111		0.819491	0.144627	16701.3		0.010217
2005	Male	White	65-69 years	82421	4151108	0.0198552		2005	Male	White	65-69 years	Malignant neoplasms of trachea, bronchus and lung (C33-C34)	11240	4151108	2.70771		71181	0.43	0.22	0.073		0.841194	0.153185	20358.9		0.0149507
2005	Male	White	70-74 years	107129	3395798	0.0315475		2005	Male	White	70-74 years	Malignant neoplasms of trachea, bronchus and lung (C33-C34)	13398	3395798	3.94546		93731	0.63	0.35	0.046		0.840323	0.141451	24517		0.0243277
2005	Male	White	75-79 years	141070	2829825	0.0498511		2005	Male	White	75-79 years	Malignant neoplasms of trachea, bronchus and lung (C33-C34)	14011	2829825	4.95119		127059	0.77	0.52	0.027		0.844482	0.106753	25396		0.0408767
2005	Male	White	80-84 years	159158	1952437	0.0815176		2005	Male	White	80-84 years	Malignant neoplasms of trachea, bronchus and lung (C33-C34)	10595	1952437	5.42655		148563	1	0.89	0.016		0.815721	0.0683749	18800.5	0.185201	0.0718883
2005	Male	White	85+ years	218990	1311843	0.166933		2005	Male	White	85+ years	Malignant neoplasms of trachea, bronchus and lung (C33-C34)	6790	1311843	5.17592		212200	1.24	0.87	0.016		0.760429	0.0610329	18114.5	0.160092	0.153125
2006	Female	Black or African American	50-54 years	8444	1310132	0.00644515		2006	Female	Black or African American	50-54 years	Malignant neoplasms of trachea, bronchus and lung (C33-C34)	588	1310132	0.44881		7856	0.11	0.06	0.207		0.754907	0.0677308	975.978		0.00570021
2006	Female	Black or African American	55-59 years	9614	1080259	0.00889972		2006	Female	Black or African American	55-59 years	Malignant neoplasms of trachea, bronchus and lung (C33-C34)	660	1080259	0.610965		8954	0.13	0.07	0.175		0.787222	0.0807239	1242.37		0.00774965
2006	Female	Black or African American	60-64 years	9584	743039	0.0128984		2006	Female	Black or African American	60-64 years	Malignant neoplasms of trachea, bronchus and lung (C33-C34)	813	743039	1.09416		8771	0.2	0.12	0.087		0.817211	0.0748427	1320.84		0.0111208
2006	Female	Black or African American	65-69 years	10839	592001	0.0183091		2006	Female	Black or African American	65-69 years	Malignant neoplasms of trachea, bronchus and lung (C33-C34)	914	592001	1.54392		9925	0.25	0.17	0.085		0.838074	0.104151	1799.69		0.0152691
2006	Female	Black or African American	70-74 years	12700	479835	0.0264674		2006	Female	Black or African American	70-74 years	Malignant neoplasms of trachea, bronchus and lung (C33-C34)	968	479835	2.01736		11732	0.34	0.31	0.069		0.831463	0.109291	2087.06		0.0221179
2006	Female	Black or African American	75-79 years	15116	377234	0.0400706		2006	Female	Black or African American	75-79 years	Malignant neoplasms of trachea, bronchus and lung (C33-C34)	902	377234	2.39109		14214	0.43	0.33	0.056		0.820166	0.104005	2218.12		0.0341907
2006	Female	Black or African American	80-84 years	17564	270865	0.0648441		2006	Female	Black or African American	80-84 years	Malignant neoplasms of trachea, bronchus and lung (C33-C34)	731	270865	2.69876		16833	0.85	0.58	0.039		0.685041	0.0695637	1671.73	0.134935	0.0586723
2006	Female	Black or African American	85+ years	33364	246500	0.135351		2006	Female	Black or African American	85+ years	Malignant neoplasms of trachea, bronchus and lung (C33-C34)	525	246500	2.12982		32839	0.89	0.61	0.039		0.582124	0.0472025	1855.7	0.112361	0.127823
2006	Female	White	50-54 years	29900	8579327	0.00348512		2006	Female	White	50-54 years	Malignant neoplasms of trachea, bronchus and lung (C33-C34)	2637	8579327	0.307367		27263	0.11	0.06	0.207		0.642121	0.0400316	2784.66		0.00316054
2006	Female	White	55-59 years	40527	7875440	0.005146		2006	Female	White	55-59 years	Malignant neoplasms of trachea, bronchus and lung (C33-C34)	4485	7875440	0.569492		36042	0.13	0.07	0.175		0.771726	0.0740278	6129.3		0.00436772
2006	Female	White	60-64 years	49420	5965448	0.00828437		2006	Female	White	60-64 years	Malignant neoplasms of trachea, bronchus and lung (C33-C34)	6571	5965448	1.10151		42849	0.2	0.12	0.087		0.818431	0.0754345	8610.2		0.00684103
2006	Female	White	65-69 years	60219	4750968	0.0126751		2006	Female	White	65-69 years	Malignant neoplasms of trachea, bronchus and lung (C33-C34)	8237	4750968	1.73375		51982	0.25	0.17	0.085		0.855804	0.11849	13208.6		0.00989491
2006	Female	White	70-74 years	83434	4054078	0.0205803		2006	Female	White	70-74 years	Malignant neoplasms of trachea, bronchus and lung (C33-C34)	9668	4054078	2.38476		73766	0.34	0.31	0.069		0.857428	0.131587	17996.3		0.0161412
2006	Female	White	75-79 years	124961	3734163	0.0334643		2006	Female	White	75-79 years	Malignant neoplasms of trachea, bronchus and lung (C33-C34)	10811	3734163	2.89516		114150	0.43	0.33	0.056		0.851476	0.128944	23924.3		0.0270574
2006	Female	White	80-84 years	175051	3088866	0.0566716		2006	Female	White	80-84 years	Malignant neoplasms of trachea, bronchus and lung (C33-C34)	8903	3088866	2.88229		166148	0.85	0.58	0.039		0.705095	0.0761996	18937.9	0.162536	0.0505406
2006	Female	White	85+ years	419923	3019780	0.139057		2006	Female	White	85+ years	Malignant neoplasms of trachea, bronchus and lung (C33-C34)	7512	3019780	2.4876		412411	0.89	0.61	0.039		0.642225	0.060405	29736.1	0.123371	0.12921
2006	Male	Black or African American	50-54 years	12721	1135007	0.0112079		2006	Male	Black or African American	50-54 years	Malignant neoplasms of trachea, bronchus and lung (C33-C34)	893	1135007	0.786779		11828	0.11	0.06	0.297		0.86019	0.18209	2921.91		0.0086335
2006	Male	Black or African American	55-59 years	14168	910675	0.0155577		2006	Male	Black or African American	55-59 years	Malignant neoplasms of trachea, bronchus and lung (C33-C34)	1220	910675	1.33967		12948	0.18	0.05	0.186		0.865638	0.194021	3568.26		0.0116394
2006	Male	Black or African American	60-64 years	13030	595512	0.0218803		2006	Male	Black or African American	60-64 years	Malignant neoplasms of trachea, bronchus and lung (C33-C34)	1430	595512	2.4013		11600	0.31	0.12	0.111		0.870903	0.20716	3648.45		0.0157538
2006	Male	Black or African American	65-69 years	13369	450406	0.0296821		2006	Male	Black or African American	65-69 years	Malignant neoplasms of trachea, bronchus and lung (C33-C34)	1558	450406	3.4591		11811	0.43	0.22	0.073		0.87569	0.198383	3707.43		0.0214508
2006	Male	Black or African American	70-74 years	14218	335191	0.0424176		2006	Male	Black or African American	70-74 years	Malignant neoplasms of trachea, bronchus and lung (C33-C34)	1470	335191	4.38556		12748	0.63	0.35	0.046		0.856347	0.158657	3281.39		0.032628
2006	Male	Black or African American	75-79 years	14144	229226	0.0617033		2006	Male	Black or African American	75-79 years	Malignant neoplasms of trachea, bronchus and lung (C33-C34)	1214	229226	5.29608		12930	0.77	0.52	0.027		0.85461	0.115032	2524.86		0.0506886
2006	Male	Black or African American	80-84 years	13178	140920	0.0935141		2006	Male	Black or African American	80-84 years	Malignant neoplasms of trachea, bronchus and lung (C33-C34)	870	140920	6.17372		12308	1	0.89	0.016		0.838023	0.0794458	1706.9	0.225242	0.0814015
2006	Male	Black or African American	85+ years	14778	91732	0.1611		2006	Male	Black or African American	85+ years	Malignant neoplasms of trachea, bronchus and lung (C33-C34)	495	91732	5.39615		14283	1.24	0.87	0.016		0.770207	0.0643356	1300.16	0.206735	0.146926
2006	Male	White	50-54 years	51569	8393667	0.0061438		2006	Male	White	50-54 years	Malignant neoplasms of trachea, bronchus and lung (C33-C34)	3726	8393667	0.443906		47843	0.11	0.06	0.297		0.7522	0.0944114	7319.62		0.00527176
2006	Male	White	55-59 years	64935	7572294	0.00857534		2006	Male	White	55-59 years	Malignant neoplasms of trachea, bronchus and lung (C33-C34)	6400	7572294	0.845186		58535	0.18	0.05	0.186		0.787029	0.116377	11849.1		0.00701054
2006	Male	White	60-64 years	72226	5576307	0.0129523		2006	Male	White	60-64 years	Malignant neoplasms of trachea, bronchus and lung (C33-C34)	9043	5576307	1.62168		63183	0.31	0.12	0.111		0.808841	0.135494	15875.2		0.0101054
2006	Male	White	65-69 years	82594	4263038	0.0193744		2006	Male	White	65-69 years	Malignant neoplasms of trachea, bronchus and lung (C33-C34)	11363	4263038	2.66547		71231	0.43	0.22	0.073		0.838678	0.15057	20255.1		0.0146231
2006	Male	White	70-74 years	102331	3411469	0.0299962		2006	Male	White	70-74 years	Malignant neoplasms of trachea, bronchus and lung (C33-C34)	12719	3411469	3.72831		89612	0.63	0.35	0.046		0.831022	0.132832	22473.1		0.0234087
2006	Male	White	75-79 years	136662	2837452	0.0481636		2006	Male	White	75-79 years	Malignant neoplasms of trachea, bronchus and lung (C33-C34)	13638	2837452	4.80642		123024	0.77	0.52	0.027		0.839798	0.103255	24156		0.0396504
2006	Male	White	80-84 years	156342	1974034	0.0791992		2006	Male	White	80-84 years	Malignant neoplasms of trachea, bronchus and lung (C33-C34)	10750	1974034	5.4457		145592	1	0.89	0.016		0.816369	0.0686603	18772.4	0.181053	0.0696896
2006	Male	White	85+ years	221622	1380032	0.160592		2006	Male	White	85+ years	Malignant neoplasms of trachea, bronchus and lung (C33-C34)	7054	1380032	5.11148		214568	1.24	0.87	0.016		0.757409	0.0600641	18230.6	0.156404	0.147382
2007	Female	Black or African American	50-54 years	8684	1364926	0.00636225		2007	Female	Black or African American	50-54 years	Malignant neoplasms of trachea, bronchus and lung (C33-C34)	562	1364926	0.411744		8122	0.11	0.06	0.207		0.732844	0.0605503	903.648		0.0057002
2007	Female	Black or African American	55-59 years	9722	1121442	0.0086692		2007	Female	Black or African American	55-59 years	Malignant neoplasms of trachea, bronchus and lung (C33-C34)	648	1121442	0.577827		9074	0.13	0.07	0.175		0.775019	0.0753776	1186.19		0.00761146
2007	Female	Black or African American	60-64 years	9833	793799	0.0123873		2007	Female	Black or African American	60-64 years	Malignant neoplasms of trachea, bronchus and lung (C33-C34)	819	793799	1.03175		9014	0.2	0.12	0.087		0.806154	0.0698059	1289.47		0.0107628
2007	Female	Black or African American	65-69 years	10968	611113	0.0179476		2007	Female	Black or African American	65-69 years	Malignant neoplasms of trachea, bronchus and lung (C33-C34)	957	611113	1.566		10011	0.25	0.17	0.085		0.840357	0.10583	1863.69		0.0148979
2007	Female	Black or African American	70-74 years	12744	486725	0.0261832		2007	Female	Black or African American	70-74 years	Malignant neoplasms of trachea, bronchus and lung (C33-C34)	979	486725	2.0114		11765	0.34	0.31	0.069		0.830964	0.108925	2095.02		0.0218788
2007	Female	Black or African American	75-79 years	15062	378478	0.0397962		2007	Female	Black or African American	75-79 years	Malignant neoplasms of trachea, bronchus and lung (C33-C34)	954	378478	2.52062		14108	0.43	0.33	0.056		0.829407	0.110481	2349.93		0.0335874
2007	Female	Black or African American	80-84 years	17109	275592	0.0620809		2007	Female	Black or African American	80-84 years	Malignant neoplasms of trachea, bronchus and lung (C33-C34)	682	275592	2.47467		16427	0.85	0.58	0.039		0.65652	0.0613966	1456.31	0.132477	0.0567966
2007	Female	Black or African American	85+ years	33939	254734	0.133233		2007	Female	Black or African American	85+ years	Malignant neoplasms of trachea, bronchus and lung (C33-C34)	540	254734	2.11986		33399	0.89	0.61	0.039		0.580161	0.0468324	1877.44	0.110296	0.125863
2007	Female	White	50-54 years	30489	8785805	0.00347026		2007	Female	White	50-54 years	Malignant neoplasms of trachea, bronchus and lung (C33-C34)	2829	8785805	0.321997		27660	0.11	0.06	0.207		0.658382	0.0429344	3050.13		0.00312309
2007	Female	White	55-59 years	39512	7845498	0.00503626		2007	Female	White	55-59 years	Malignant neoplasms of trachea, bronchus and lung (C33-C34)	4322	7845498	0.550889		35190	0.13	0.07	0.175		0.764018	0.0710084	5800.87		0.00429688
2007	Female	White	60-64 years	50990	6462416	0.00789024		2007	Female	White	60-64 years	Malignant neoplasms of trachea, bronchus and lung (C33-C34)	6780	6462416	1.04914		44210	0.2	0.12	0.087		0.809368	0.0712126	8635.83		0.00655392
2007	Female	White	65-69 years	61464	4931532	0.0124635		2007	Female	White	65-69 years	Malignant neoplasms of trachea, bronchus and lung (C33-C34)	8479	4931532	1.71934		52985	0.25	0.17	0.085		0.854596	0.11741	13467.1		0.00973266
2007	Female	White	70-74 years	81085	4067705	0.0199338		2007	Female	White	70-74 years	Malignant neoplasms of trachea, bronchus and lung (C33-C34)	9747	4067705	2.39619		71338	0.34	0.31	0.069		0.858108	0.132272	17800		0.0155579
2007	Female	White	75-79 years	120965	3683059	0.0328436		2007	Female	White	75-79 years	Malignant neoplasms of trachea, bronchus and lung (C33-C34)	10649	3683059	2.89135		110316	0.43	0.33	0.056		0.85128	0.128758	23269.3		0.0265257
2007	Female	White	80-84 years	171333	3084088	0.0555539		2007	Female	White	80-84 years	Malignant neoplasms of trachea, bronchus and lung (C33-C34)	9184	3084088	2.97787		162149	0.85	0.58	0.039		0.714561	0.0796367	19475.5	0.164614	0.049239
2007	Female	White	85+ years	423294	3104112	0.136366		2007	Female	White	85+ years	Malignant neoplasms of trachea, bronchus and lung (C33-C34)	7775	3104112	2.50474		415519	0.89	0.61	0.039		0.644674	0.061033	30372.7	0.124469	0.126581
2007	Male	Black or African American	50-54 years	12525	1189011	0.010534		2007	Male	Black or African American	50-54 years	Malignant neoplasms of trachea, bronchus and lung (C33-C34)	854	1189011	0.718244		11671	0.11	0.06	0.297		0.846849	0.165271	2652.09		0.00830346
2007	Male	Black or African American	55-59 years	14468	943929	0.0153274		2007	Male	Black or African American	55-59 years	Malignant neoplasms of trachea, bronchus and lung (C33-C34)	1248	943929	1.32213		13220	0.18	0.05	0.186		0.863856	0.191389	3608.25		0.0115048
2007	Male	Black or African American	60-64 years	13659	640748	0.0213173		2007	Male	Black or African American	60-64 years	Malignant neoplasms of trachea, bronchus and lung (C33-C34)	1424	640748	2.2224		12235	0.31	0.12	0.111		0.860511	0.191259	3565.42		0.0157528
2007	Male	Black or African American	65-69 years	13587	464596	0.0292448		2007	Male	Black or African American	65-69 years	Malignant neoplasms of trachea, bronchus and lung (C33-C34)	1577	464596	3.39435		12010	0.43	0.22	0.073		0.873319	0.194585	3714.19		0.0212503
2007	Male	Black or African American	70-74 years	14085	342484	0.041126		2007	Male	Black or African American	70-74 years	Malignant neoplasms of trachea, bronchus and lung (C33-C34)	1460	342484	4.26297		12625	0.63	0.35	0.046		0.852216	0.153899	3187.21		0.0318198
2007	Male	Black or African American	75-79 years	14001	231799	0.0604015		2007	Male	Black or African American	75-79 years	Malignant neoplasms of trachea, bronchus and lung (C33-C34)	1197	231799	5.16396		12804	0.77	0.52	0.027		0.85089	0.11187	2450.89		0.0498281
2007	Male	Black or African American	80-84 years	12814	143608	0.089229		2007	Male	Black or African American	80-84 years	Malignant neoplasms of trachea, bronchus and lung (C33-C34)	846	143608	5.89104		11968	1	0.89	0.016		0.830251	0.0752729	1603.26	0.218431	0.0780649
2007	Male	Black or African American	85+ years	15255	96068	0.158794		2007	Male	Black or African American	85+ years	Malignant neoplasms of trachea, bronchus and lung (C33-C34)	594	96068	6.18312		14661	1.24	0.87	0.016		0.799454	0.0760432	1589.74	0.202647	0.142246
2007	Male	White	50-54 years	52109	8593438	0.00606381		2007	Male	White	50-54 years	Malignant neoplasms of trachea, bronchus and lung (C33-C34)	3663	8593438	0.426255		48446	0.11	0.06	0.297		0.741939	0.0896516	7060.98		0.00524214
2007	Male	White	55-59 years	64772	7541188	0.0085891		2007	Male	White	55-59 years	Malignant neoplasms of trachea, bronchus and lung (C33-C34)	6099	7541188	0.808759		58673	0.18	0.05	0.186		0.777437	0.11037	11217.3		0.00710163
2007	Male	White	60-64 years	76013	6065318	0.0125324		2007	Male	White	60-64 years	Malignant neoplasms of trachea, bronchus and lung (C33-C34)	9165	6065318	1.51105		66848	0.31	0.12	0.111		0.794845	0.124812	15628.2		0.00995575
2007	Male	White	65-69 years	84199	4437345	0.0189751		2007	Male	White	65-69 years	Malignant neoplasms of trachea, bronchus and lung (C33-C34)	11482	4437345	2.58758		72717	0.43	0.22	0.073		0.833822	0.145726	20170.7		0.0144294
2007	Male	White	70-74 years	100629	3443018	0.029227		2007	Male	White	70-74 years	Malignant neoplasms of trachea, bronchus and lung (C33-C34)	12455	3443018	3.61747		88174	0.63	0.35	0.046		0.825845	0.128399	21607.3		0.0229513
2007	Male	White	75-79 years	132199	2827294	0.0467581		2007	Male	White	75-79 years	Malignant neoplasms of trachea, bronchus and lung (C33-C34)	13228	2827294	4.67868		118971	0.77	0.52	0.027		0.835424	0.100156	22966.7		0.0386349
2007	Male	White	80-84 years	154625	2001634	0.0772494		2007	Male	White	80-84 years	Malignant neoplasms of trachea, bronchus and lung (C33-C34)	10610	2001634	5.30067		144015	1	0.89	0.016		0.811345	0.0664966	18184.9	0.175813	0.0681644
2007	Male	White	85+ years	228227	1446668	0.15776		2007	Male	White	85+ years	Malignant neoplasms of trachea, bronchus and lung (C33-C34)	7241	1446668	5.00529		220986	1.24	0.87	0.016		0.752262	0.0584659	18367.3	0.151442	0.145064
2008	Female	Black or African American	50-54 years	8728	1414223	0.00617159		2008	Female	Black or African American	50-54 years	Malignant neoplasms of trachea, bronchus and lung (C33-C34)	516	1414223	0.364865		8212	0.11	0.06	0.207		0.698518	0.0513895	782.446		0.00561832
2008	Female	Black or African American	55-59 years	9795	1162262	0.00842753		2008	Female	Black or African American	55-59 years	Malignant neoplasms of trachea, bronchus and lung (C33-C34)	665	1162262	0.57216		9130	0.13	0.07	0.175		0.772791	0.0744601	1193.73		0.00740046
2008	Female	Black or African American	60-64 years	10253	842295	0.0121727		2008	Female	Black or African American	60-64 years	Malignant neoplasms of trachea, bronchus and lung (C33-C34)	821	842295	0.974718		9432	0.2	0.12	0.087		0.794812	0.0651792	1267.31		0.0106681
2008	Female	Black or African American	65-69 years	11140	636882	0.0174915		2008	Female	Black or African American	65-69 years	Malignant neoplasms of trachea, bronchus and lung (C33-C34)	991	636882	1.55602		10149	0.25	0.17	0.085		0.839334	0.105072	1898.15		0.0145111
2008	Female	Black or African American	70-74 years	12654	495256	0.0255504		2008	Female	Black or African American	70-74 years	Malignant neoplasms of trachea, bronchus and lung (C33-C34)	914	495256	1.84551		11740	0.34	0.31	0.069		0.815769	0.0986667	1903.96		0.021706
2008	Female	Black or African American	75-79 years	14940	382373	0.0390718		2008	Female	Black or African American	75-79 years	Malignant neoplasms of trachea, bronchus and lung (C33-C34)	888	382373	2.32234		14052	0.43	0.33	0.056		0.814842	0.100549	2136.5		0.0334843
2008	Female	Black or African American	80-84 years	17117	279505	0.0612404		2008	Female	Black or African American	80-84 years	Malignant neoplasms of trachea, bronchus and lung (C33-C34)	760	279505	2.71909		16357	0.85	0.58	0.039		0.687396	0.0703012	1672.34	0.128262	0.0552572
2008	Female	Black or African American	85+ years	34767	263829	0.131779		2008	Female	Black or African American	85+ years	Malignant neoplasms of trachea, bronchus and lung (C33-C34)	597	263829	2.26283		34170	0.89	0.61	0.039		0.606687	0.0521323	2143.55	0.108866	0.123654
2008	Female	White	50-54 years	31365	8954318	0.00350278		2008	Female	White	50-54 years	Malignant neoplasms of trachea, bronchus and lung (C33-C34)	2892	8954318	0.322973		28473	0.11	0.06	0.207		0.659414	0.0431277	3135		0.00315267
2008	Female	White	55-59 years	39829	7972193	0.00499599		2008	Female	White	55-59 years	Malignant neoplasms of trachea, bronchus and lung (C33-C34)	4115	7972193	0.516169		35714	0.13	0.07	0.175		0.748145	0.0653467	5412.41		0.00431708
2008	Female	White	60-64 years	53188	6718402	0.00791676		2008	Female	White	60-64 years	Malignant neoplasms of trachea, bronchus and lung (C33-C34)	6620	6718402	0.985353		46568	0.2	0.12	0.087		0.797027	0.0660438	8351.85		0.00667363
2008	Female	White	65-69 years	64776	5212402	0.0124273		2008	Female	White	65-69 years	Malignant neoplasms of trachea, bronchus and lung (C33-C34)	8695	5212402	1.66814		56081	0.25	0.17	0.085		0.850132	0.11356	13760.4		0.00978734
2008	Female	White	70-74 years	82679	4135154	0.0199942		2008	Female	White	70-74 years	Malignant neoplasms of trachea, bronchus and lung (C33-C34)	9592	4135154	2.31962		73087	0.34	0.31	0.069		0.853424	0.127676	17517.5		0.0157579
2008	Female	White	75-79 years	119717	3625694	0.0330191		2008	Female	White	75-79 years	Malignant neoplasms of trachea, bronchus and lung (C33-C34)	10425	3625694	2.87531		109292	0.43	0.33	0.056		0.850451	0.127975	22852.6		0.0267161
2008	Female	White	80-84 years	172286	3082577	0.0558903		2008	Female	White	80-84 years	Malignant neoplasms of trachea, bronchus and lung (C33-C34)	9302	3082577	3.01761		162984	0.85	0.58	0.039		0.71832	0.081062	19893.6	0.161257	0.0494367
2008	Female	White	85+ years	440349	3175136	0.138687		2008	Female	White	85+ years	Malignant neoplasms of trachea, bronchus and lung (C33-C34)	8036	3175136	2.53092		432313	0.89	0.61	0.039		0.648349	0.061991	32009.6	0.12242	0.128605
2008	Male	Black or African American	50-54 years	12288	1238784	0.0099194		2008	Male	Black or African American	50-54 years	Malignant neoplasms of trachea, bronchus and lung (C33-C34)	838	1238784	0.67647		11450	0.11	0.06	0.297		0.837391	0.15485	2474.77		0.00792166
2008	Male	Black or African American	55-59 years	14728	979107	0.0150423		2008	Male	Black or African American	55-59 years	Malignant neoplasms of trachea, bronchus and lung (C33-C34)	1258	979107	1.28484		13470	0.18	0.05	0.186		0.859905	0.185761	3583.96		0.0113818
2008	Male	Black or African American	60-64 years	13936	684132	0.0203703		2008	Male	Black or African American	60-64 years	Malignant neoplasms of trachea, bronchus and lung (C33-C34)	1387	684132	2.02739		12549	0.31	0.12	0.111		0.847094	0.173562	3352.94		0.0154693
2008	Male	Black or African American	65-69 years	14089	485246	0.0290348		2008	Male	Black or African American	65-69 years	Malignant neoplasms of trachea, bronchus and lung (C33-C34)	1514	485246	3.12007		12575	0.43	0.22	0.073		0.862182	0.178296	3547.41		0.0217242
2008	Male	Black or African American	70-74 years	13884	350302	0.0396344		2008	Male	Black or African American	70-74 years	Malignant neoplasms of trachea, bronchus and lung (C33-C34)	1373	350302	3.91948		12511	0.63	0.35	0.046		0.839264	0.140424	2909.15		0.0313297
2008	Male	Black or African American	75-79 years	14054	236253	0.0594871		2008	Male	Black or African American	75-79 years	Malignant neoplasms of trachea, bronchus and lung (C33-C34)	1262	236253	5.34173		12792	0.77	0.52	0.027		0.855852	0.116122	2565.52		0.0486279
2008	Male	Black or African American	80-84 years	13019	145908	0.0892275		2008	Male	Black or African American	80-84 years	Malignant neoplasms of trachea, bronchus and lung (C33-C34)	818	145908	5.60627		12201	1	0.89	0.016		0.821628	0.07105	1538.97	0.208054	0.0786799
2008	Male	Black or African American	85+ years	15506	100819	0.1538		2008	Male	Black or African American	85+ years	Malignant neoplasms of trachea, bronchus and lung (C33-C34)	596	100819	5.91158		14910	1.24	0.87	0.016		0.790242	0.0720202	1544.81	0.192976	0.138478
2008	Male	White	50-54 years	53419	8771104	0.00609034		2008	Male	White	50-54 years	Malignant neoplasms of trachea, bronchus and lung (C33-C34)	3825	8771104	0.436091		49594	0.11	0.06	0.297		0.747759	0.092307	7438.05		0.00524232
2008	Male	White	55-59 years	66337	7652373	0.00866881		2008	Male	White	55-59 years	Malignant neoplasms of trachea, bronchus and lung (C33-C34)	6063	7652373	0.792303		60274	0.18	0.05	0.186		0.772814	0.107642	11173.6		0.00720866
2008	Male	White	60-64 years	79561	6322632	0.0125835		2008	Male	White	60-64 years	Malignant neoplasms of trachea, bronchus and lung (C33-C34)	9149	6322632	1.44702		70412	0.31	0.12	0.111		0.785767	0.11857	15537.7		0.010126
2008	Male	White	65-69 years	88436	4704490	0.0187982		2008	Male	White	65-69 years	Malignant neoplasms of trachea, bronchus and lung (C33-C34)	11644	4704490	2.47508		76792	0.43	0.22	0.073		0.826268	0.138682	20270.7		0.0144894
2008	Male	White	70-74 years	102806	3521793	0.0291914		2008	Male	White	70-74 years	Malignant neoplasms of trachea, bronchus and lung (C33-C34)	12483	3521793	3.5445		90323	0.63	0.35	0.046		0.82226	0.125469	21597		0.023059
2008	Male	White	75-79 years	131606	2809281	0.0468469		2008	Male	White	75-79 years	Malignant neoplasms of trachea, bronchus and lung (C33-C34)	12688	2809281	4.51646		118918	0.77	0.52	0.027		0.829512	0.0962065	21965.5		0.0390279
2008	Male	White	80-84 years	155817	2030879	0.0767239		2008	Male	White	80-84 years	Malignant neoplasms of trachea, bronchus and lung (C33-C34)	10739	2030879	5.28786		145078	1	0.89	0.016		0.810888	0.0663053	18327.6	0.171553	0.0676995
2008	Male	White	85+ years	240030	1507448	0.159229		2008	Male	White	85+ years	Malignant neoplasms of trachea, bronchus and lung (C33-C34)	7679	1507448	5.09404		232351	1.24	0.87	0.016		0.756578	0.0598019	19704.8	0.148162	0.146158
2009	Female	Black or African American	50-54 years	8799	1455726	0.00604441		2009	Female	Black or African American	50-54 years	Malignant neoplasms of trachea, bronchus and lung (C33-C34)	549	1455726	0.377131		8250	0.11	0.06	0.207		0.708324	0.0537952	832.68		0.0054724
2009	Female	Black or African American	55-59 years	10076	1205624	0.0083575		2009	Female	Black or African American	55-59 years	Malignant neoplasms of trachea, bronchus and lung (C33-C34)	709	1205624	0.588077		9367	0.13	0.07	0.175		0.778941	0.0770346	1273.85		0.00730091
2009	Female	Black or African American	60-64 years	10668	903218	0.0118111		2009	Female	Black or African American	60-64 years	Malignant neoplasms of trachea, bronchus and lung (C33-C34)	900	903218	0.996437		9768	0.2	0.12	0.087		0.799285	0.066944	1373.27		0.0102907
2009	Female	Black or African American	65-69 years	11204	662149	0.0169207		2009	Female	Black or African American	65-69 years	Malignant neoplasms of trachea, bronchus and lung (C33-C34)	941	662149	1.42113		10263	0.25	0.17	0.085		0.824084	0.0947518	1747.9		0.0142809
2009	Female	Black or African American	70-74 years	12590	503540	0.025003		2009	Female	Black or African American	70-74 years	Malignant neoplasms of trachea, bronchus and lung (C33-C34)	940	503540	1.86678		11650	0.34	0.31	0.069		0.817869	0.0999888	1933.67		0.0211628
2009	Female	Black or African American	75-79 years	14465	385738	0.0374995		2009	Female	Black or African American	75-79 years	Malignant neoplasms of trachea, bronchus and lung (C33-C34)	888	385738	2.30208		13577	0.43	0.33	0.056		0.813212	0.0995283	2073.43		0.0321243
2009	Female	Black or African American	80-84 years	16884	282112	0.0598486		2009	Female	Black or African American	80-84 years	Malignant neoplasms of trachea, bronchus and lung (C33-C34)	736	282112	2.60889		16148	0.85	0.58	0.039		0.674191	0.0662969	1566.77	0.127548	0.0542949
2009	Female	Black or African American	85+ years	33897	273838	0.123785		2009	Female	Black or African American	85+ years	Malignant neoplasms of trachea, bronchus and lung (C33-C34)	541	273838	1.97562		33356	0.89	0.61	0.039		0.549509	0.0414554	1680.07	0.105256	0.11765
2009	Female	White	50-54 years	32550	9069690	0.00358888		2009	Female	White	50-54 years	Malignant neoplasms of trachea, bronchus and lung (C33-C34)	3029	9069690	0.33397		29521	0.11	0.06	0.207		0.670629	0.0453034	3368.74		0.00321745
2009	Female	White	55-59 years	40772	8148499	0.00500362		2009	Female	White	55-59 years	Malignant neoplasms of trachea, bronchus and lung (C33-C34)	4113	8148499	0.504756		36659	0.13	0.07	0.175		0.74245	0.063478	5380.73		0.00434329
2009	Female	White	60-64 years	54032	7023975	0.00769251		2009	Female	White	60-64 years	Malignant neoplasms of trachea, bronchus and lung (C33-C34)	6517	7023975	0.927822		47515	0.2	0.12	0.087		0.784441	0.0613574	8027.6		0.00654962
2009	Female	White	65-69 years	65167	5427585	0.0120066		2009	Female	White	65-69 years	Malignant neoplasms of trachea, bronchus and lung (C33-C34)	8787	5427585	1.61895		56380	0.25	0.17	0.085		0.845579	0.109846	13623.2		0.00949663
2009	Female	White	70-74 years	81387	4227385	0.0192523		2009	Female	White	70-74 years	Malignant neoplasms of trachea, bronchus and lung (C33-C34)	9903	4227385	2.34258		71484	0.34	0.31	0.069		0.854861	0.129057	17691.2		0.0150674
2009	Female	White	75-79 years	113806	3573547	0.0318468		2009	Female	White	75-79 years	Malignant neoplasms of trachea, bronchus and lung (C33-C34)	10077	3573547	2.81989		103729	0.43	0.33	0.056		0.847512	0.125264	21533.9		0.0258209
2009	Female	White	80-84 years	163831	3051166	0.0536946		2009	Female	White	80-84 years	Malignant neoplasms of trachea, bronchus and lung (C33-C34)	9124	3051166	2.99033		154707	0.85	0.58	0.039		0.715751	0.080084	18920.1	0.160541	0.0474936
2009	Female	White	85+ years	427715	3256878	0.131327		2009	Female	White	85+ years	Malignant neoplasms of trachea, bronchus and lung (C33-C34)	8379	3256878	2.57271		419336	0.89	0.61	0.039		0.654061	0.0635186	32116	0.123217	0.121466
2009	Male	Black or African American	50-54 years	12235	1279770	0.00956031		2009	Male	Black or African American	50-54 years	Malignant neoplasms of trachea, bronchus and lung (C33-C34)	851	1279770	0.664963		11384	0.11	0.06	0.297		0.834577	0.151957	2440.11		0.00765364
2009	Male	Black or African American	55-59 years	15062	1017966	0.0147962		2009	Male	Black or African American	55-59 years	Malignant neoplasms of trachea, bronchus and lung (C33-C34)	1287	1017966	1.26429		13775	0.18	0.05	0.186		0.857627	0.182641	3619.65		0.0112404
2009	Male	Black or African American	60-64 years	14870	735452	0.0202189		2009	Male	Black or African American	60-64 years	Malignant neoplasms of trachea, bronchus and lung (C33-C34)	1486	735452	2.02053		13384	0.31	0.12	0.111		0.846575	0.172932	3572.53		0.0153613
2009	Male	Black or African American	65-69 years	14256	505725	0.0281892		2009	Male	Black or African American	65-69 years	Malignant neoplasms of trachea, bronchus and lung (C33-C34)	1588	505725	3.14005		12668	0.43	0.22	0.073		0.863059	0.179493	3644.36		0.020983
2009	Male	Black or African American	70-74 years	13820	358132	0.0385891		2009	Male	Black or African American	70-74 years	Malignant neoplasms of trachea, bronchus and lung (C33-C34)	1425	358132	3.97898		12395	0.63	0.35	0.046		0.841668	0.142773	2969.05		0.0302987
2009	Male	Black or African American	75-79 years	13633	240178	0.0567621		2009	Male	Black or African American	75-79 years	Malignant neoplasms of trachea, bronchus and lung (C33-C34)	1181	240178	4.91719		12452	0.77	0.52	0.027		0.843406	0.105933	2315.13		0.0471228
2009	Male	Black or African American	80-84 years	12482	147980	0.0843492		2009	Male	Black or African American	80-84 years	Malignant neoplasms of trachea, bronchus and lung (C33-C34)	822	147980	5.5548		11660	1	0.89	0.016		0.819976	0.0702847	1493.54	0.208124	0.0742564
2009	Male	Black or African American	85+ years	15459	106153	0.145629		2009	Male	Black or African American	85+ years	Malignant neoplasms of trachea, bronchus and lung (C33-C34)	559	106153	5.26598		14900	1.24	0.87	0.016		0.764526	0.0623849	1356.91	0.191485	0.132847
2009	Male	White	50-54 years	54141	8892051	0.0060887		2009	Male	White	50-54 years	Malignant neoplasms of trachea, bronchus and lung (C33-C34)	3727	8892051	0.419138		50414	0.11	0.06	0.297		0.737557	0.0877253	7171.46		0.00528219
2009	Male	White	55-59 years	67695	7815025	0.00866216		2009	Male	White	55-59 years	Malignant neoplasms of trachea, bronchus and lung (C33-C34)	6046	7815025	0.773638		61649	0.18	0.05	0.186		0.767333	0.104539	11084		0.00724386
2009	Male	White	60-64 years	81310	6621196	0.0122803		2009	Male	White	60-64 years	Malignant neoplasms of trachea, bronchus and lung (C33-C34)	9135	6621196	1.37966		72175	0.31	0.12	0.111		0.775307	0.111954	15162.7		0.00999023
2009	Male	White	65-69 years	89933	4907669	0.018325		2009	Male	White	65-69 years	Malignant neoplasms of trachea, bronchus and lung (C33-C34)	11753	4907669	2.39482		78180	0.43	0.22	0.073		0.820446	0.13362	20089.1		0.0142316
2009	Male	White	70-74 years	101561	3620814	0.0280492		2009	Male	White	70-74 years	Malignant neoplasms of trachea, bronchus and lung (C33-C34)	12183	3620814	3.36471		89378	0.63	0.35	0.046		0.812763	0.118206	20466.9		0.0223966
2009	Male	White	75-79 years	126016	2791411	0.0451442		2009	Male	White	75-79 years	Malignant neoplasms of trachea, bronchus and lung (C33-C34)	12351	2791411	4.42464		113665	0.77	0.52	0.027		0.825975	0.0939632	20881.9		0.0376634
2009	Male	White	80-84 years	151515	2046095	0.0740508		2009	Male	White	80-84 years	Malignant neoplasms of trachea, bronchus and lung (C33-C34)	10591	2046095	5.1762		140924	1	0.89	0.016		0.806808	0.0646357	17653.6	0.167383	0.0654229
2009	Male	White	85+ years	241261	1570486	0.153622		2009	Male	White	85+ years	Malignant neoplasms of trachea, bronchus and lung (C33-C34)	7687	1570486	4.89466		233574	1.24	0.87	0.016		0.746663	0.0567978	19006.1	0.14398	0.14152
2010	Female	Black or African American	50-54 years	8784	1490699	0.00589254		2010	Female	Black or African American	50-54 years	Malignant neoplasms of trachea, bronchus and lung (C33-C34)	568	1490699	0.381029		8216	0.11	0.06	0.207		0.711308	0.0545583	852.274		0.00532081
2010	Female	Black or African American	55-59 years	10307	1237310	0.00833017		2010	Female	Black or African American	55-59 years	Malignant neoplasms of trachea, bronchus and lung (C33-C34)	729	1237310	0.589181		9578	0.13	0.07	0.175		0.779355	0.0772129	1307.69		0.00727328
2010	Female	Black or African American	60-64 years	11051	959495	0.0115175		2010	Female	Black or African American	60-64 years	Malignant neoplasms of trachea, bronchus and lung (C33-C34)	897	959495	0.934867		10154	0.2	0.12	0.087		0.786066	0.0619325	1333.96		0.0101272
2010	Female	Black or African American	65-69 years	11492	679236	0.016919		2010	Female	Black or African American	65-69 years	Malignant neoplasms of trachea, bronchus and lung (C33-C34)	1002	679236	1.47519		10490	0.25	0.17	0.085		0.83053	0.0989017	1869.67		0.0141664
2010	Female	Black or African American	70-74 years	12604	512912	0.0245734		2010	Female	Black or African American	70-74 years	Malignant neoplasms of trachea, bronchus and lung (C33-C34)	942	512912	1.83657		11662	0.34	0.31	0.069		0.814873	0.0981107	1911.78		0.0208461
2010	Female	Black or African American	75-79 years	14340	389693	0.0367982		2010	Female	Black or African American	75-79 years	Malignant neoplasms of trachea, bronchus and lung (C33-C34)	933	389693	2.39419		13407	0.43	0.33	0.056		0.820399	0.104161	2161.92		0.0312504
2010	Female	Black or African American	80-84 years	16601	285739	0.0580985		2010	Female	Black or African American	80-84 years	Malignant neoplasms of trachea, bronchus and lung (C33-C34)	750	285739	2.62477		15851	0.85	0.58	0.039		0.676162	0.066875	1567.16	0.129192	0.0526139
2010	Female	Black or African American	85+ years	35552	282385	0.125899		2010	Female	Black or African American	85+ years	Malignant neoplasms of trachea, bronchus and lung (C33-C34)	704	282385	2.49305		34848	0.89	0.61	0.039		0.643008	0.0606047	2564.63	0.112391	0.116817
2010	Female	White	50-54 years	32372	9158834	0.00353451		2010	Female	White	50-54 years	Malignant neoplasms of trachea, bronchus and lung (C33-C34)	3015	9158834	0.32919		29357	0.11	0.06	0.207		0.665847	0.0443585	3309.76		0.00317314
2010	Female	White	55-59 years	41148	8294565	0.00496084		2010	Female	White	55-59 years	Malignant neoplasms of trachea, bronchus and lung (C33-C34)	4224	8294565	0.509249		36924	0.13	0.07	0.175		0.744722	0.0642141	5516.75		0.00429573
2010	Female	White	60-64 years	55139	7291837	0.00756174		2010	Female	White	60-64 years	Malignant neoplasms of trachea, bronchus and lung (C33-C34)	6510	7291837	0.892779		48629	0.2	0.12	0.087		0.77598	0.0584914	7896.01		0.00647889
2010	Female	White	65-69 years	66698	5570930	0.0119725		2010	Female	White	65-69 years	Malignant neoplasms of trachea, bronchus and lung (C33-C34)	8819	5570930	1.58304		57879	0.25	0.17	0.085		0.842076	0.107125	13626.5		0.0095265
2010	Female	White	70-74 years	81486	4275561	0.0190586		2010	Female	White	70-74 years	Malignant neoplasms of trachea, bronchus and lung (C33-C34)	9631	4275561	2.25257		71855	0.34	0.31	0.069		0.849061	0.12363	17060.8		0.0150683
2010	Female	White	75-79 years	112452	3564420	0.0315485		2010	Female	White	75-79 years	Malignant neoplasms of trachea, bronchus and lung (C33-C34)	9927	3564420	2.78503		102525	0.43	0.33	0.056		0.845603	0.123555	21061.8		0.0256396
2010	Female	White	80-84 years	162513	3036681	0.0535167		2010	Female	White	80-84 years	Malignant neoplasms of trachea, bronchus and lung (C33-C34)	9248	3036681	3.04543		153265	0.85	0.58	0.039		0.720893	0.0820586	19243.5	0.15896	0.0471796
2010	Female	White	85+ years	444775	3314447	0.134193		2010	Female	White	85+ years	Malignant neoplasms of trachea, bronchus and lung (C33-C34)	8560	3314447	2.58263		436215	0.89	0.61	0.039		0.65539	0.063881	33476	0.121607	0.124093
2010	Male	Black or African American	50-54 years	11728	1313373	0.00892968		2010	Male	Black or African American	50-54 years	Malignant neoplasms of trachea, bronchus and lung (C33-C34)	899	1313373	0.684497		10829	0.11	0.06	0.297		0.839298	0.156863	2453.2		0.00706182
2010	Male	Black or African American	55-59 years	14939	1047860	0.0142567		2010	Male	Black or African American	55-59 years	Malignant neoplasms of trachea, bronchus and lung (C33-C34)	1280	1047860	1.22154		13659	0.18	0.05	0.186		0.852645	0.176116	3496.96		0.0109194
2010	Male	Black or African American	60-64 years	15519	784603	0.0197794		2010	Male	Black or African American	60-64 years	Malignant neoplasms of trachea, bronchus and lung (C33-C34)	1567	784603	1.99719		13952	0.31	0.12	0.111		0.844782	0.170787	3706.59		0.0150553
2010	Male	Black or African American	65-69 years	14289	520533	0.0274507		2010	Male	Black or African American	65-69 years	Malignant neoplasms of trachea, bronchus and lung (C33-C34)	1573	520533	3.0219		12716	0.43	0.22	0.073		0.857706	0.172386	3541.24		0.0206476
2010	Male	Black or African American	70-74 years	14106	365247	0.0386204		2010	Male	Black or African American	70-74 years	Malignant neoplasms of trachea, bronchus and lung (C33-C34)	1450	365247	3.96992		12656	0.63	0.35	0.046		0.841306	0.142416	3022.31		0.0303457
2010	Male	Black or African American	75-79 years	13898	244800	0.0567729		2010	Male	Black or African American	75-79 years	Malignant neoplasms of trachea, bronchus and lung (C33-C34)	1165	244800	4.75899		12733	0.77	0.52	0.027		0.838201	0.102105	2276.61		0.047473
2010	Male	Black or African American	80-84 years	12704	150974	0.0841469		2010	Male	Black or African American	80-84 years	Malignant neoplasms of trachea, bronchus and lung (C33-C34)	850	150974	5.63011		11854	1	0.89	0.016		0.822384	0.0714042	1545.45	0.206233	0.0739104
2010	Male	Black or African American	85+ years	16243	110382	0.147153		2010	Male	Black or African American	85+ years	Malignant neoplasms of trachea, bronchus and lung (C33-C34)	576	110382	5.21824		15667	1.24	0.87	0.016		0.762372	0.0616684	1405.29	0.189089	0.134422
2010	Male	White	50-54 years	53279	8989622	0.00592672		2010	Male	White	50-54 years	Malignant neoplasms of trachea, bronchus and lung (C33-C34)	3673	8989622	0.408582		49606	0.11	0.06	0.297		0.730776	0.0848606	6893.74		0.00515987
2010	Male	White	55-59 years	69195	7958850	0.0086941		2010	Male	White	55-59 years	Malignant neoplasms of trachea, bronchus and lung (C33-C34)	6048	7958850	0.759909		63147	0.18	0.05	0.186		0.763129	0.102249	11072.2		0.00730292
2010	Male	White	60-64 years	84101	6881409	0.0122215		2010	Male	White	60-64 years	Malignant neoplasms of trachea, bronchus and lung (C33-C34)	9060	6881409	1.31659		75041	0.31	0.12	0.111		0.764543	0.105716	14859.8		0.0100621
2010	Male	White	65-69 years	92184	5050726	0.0182516		2010	Male	White	65-69 years	Malignant neoplasms of trachea, bronchus and lung (C33-C34)	11766	5050726	2.32957		80418	0.43	0.22	0.073		0.815416	0.129483	20007		0.0142904
2010	Male	White	70-74 years	102609	3674986	0.0279209		2010	Male	White	70-74 years	Malignant neoplasms of trachea, bronchus and lung (C33-C34)	12288	3674986	3.34369		90321	0.63	0.35	0.046		0.811585	0.117353	20572.2		0.022323
2010	Male	White	75-79 years	125427	2804683	0.0447206		2010	Male	White	75-79 years	Malignant neoplasms of trachea, bronchus and lung (C33-C34)	12095	2804683	4.31243		113332	0.77	0.52	0.027		0.821446	0.091214	20272.9		0.0374923
2010	Male	White	80-84 years	152116	2061411	0.0737922		2010	Male	White	80-84 years	Malignant neoplasms of trachea, bronchus and lung (C33-C34)	10559	2061411	5.12222		141557	1	0.89	0.016		0.804772	0.0638275	17532.8	0.163807	0.0652869
2010	Male	White	85+ years	252958	1617352	0.156403		2010	Male	White	85+ years	Malignant neoplasms of trachea, bronchus and lung (C33-C34)	8006	1617352	4.95007		244952	1.24	0.87	0.016		0.749498	0.0576335	20117.9	0.14093	0.143964
2011	Female	Black or African American	50-54 years	8559	1516645	0.00564338		2011	Female	Black or African American	50-54 years	Malignant neoplasms of trachea, bronchus and lung (C33-C34)	551	1516645	0.363302		8008	0.11	0.06	0.207		0.697222	0.0510826	793.238		0.00512036
2011	Female	Black or African American	55-59 years	10476	1289724	0.00812267		2011	Female	Black or African American	55-59 years	Malignant neoplasms of trachea, bronchus and lung (C33-C34)	789	1289724	0.611759		9687	0.13	0.07	0.175		0.787498	0.0808517	1404.55		0.00703364
2011	Female	Black or African American	60-64 years	11724	1041563	0.0112562		2011	Female	Black or African American	60-64 years	Malignant neoplasms of trachea, bronchus and lung (C33-C34)	920	1041563	0.883288		10804	0.2	0.12	0.087		0.773573	0.0577136	1335.23		0.00997422
2011	Female	Black or African American	65-69 years	11626	704640	0.0164992		2011	Female	Black or African American	65-69 years	Malignant neoplasms of trachea, bronchus and lung (C33-C34)	971	704640	1.37801		10655	0.25	0.17	0.085		0.818579	0.0914276	1769		0.0139887
2011	Female	Black or African American	70-74 years	12748	533137	0.0239113		2011	Female	Black or African American	70-74 years	Malignant neoplasms of trachea, bronchus and lung (C33-C34)	971	533137	1.8213		11777	0.34	0.31	0.069		0.81332	0.0971595	1933.98		0.0202838
2011	Female	Black or African American	75-79 years	14752	405772	0.0363554		2011	Female	Black or African American	75-79 years	Malignant neoplasms of trachea, bronchus and lung (C33-C34)	937	405772	2.30918		13815	0.43	0.33	0.056		0.813787	0.0998861	2142.44		0.0310755
2011	Female	Black or African American	80-84 years	16835	290696	0.0579127		2011	Female	Black or African American	80-84 years	Malignant neoplasms of trachea, bronchus and lung (C33-C34)	738	290696	2.53873		16097	0.85	0.58	0.039		0.665188	0.0637387	1516.91	0.125638	0.0526945
2011	Female	Black or African American	85+ years	36189	292691	0.123642		2011	Female	Black or African American	85+ years	Malignant neoplasms of trachea, bronchus and lung (C33-C34)	693	292691	2.36768		35496	0.89	0.61	0.039		0.624105	0.0560006	2420.3	0.108337	0.115373
2011	Female	White	50-54 years	33379	9246045	0.00361008		2011	Female	White	50-54 years	Malignant neoplasms of trachea, bronchus and lung (C33-C34)	2982	9246045	0.322516		30397	0.11	0.06	0.207		0.658932	0.0430373	3273.14		0.00325608
2011	Female	White	55-59 years	42817	8508647	0.00503217		2011	Female	White	55-59 years	Malignant neoplasms of trachea, bronchus and lung (C33-C34)	4306	8508647	0.506073		38511	0.13	0.07	0.175		0.74312	0.0636939	5652.79		0.00436782
2011	Female	White	60-64 years	57507	7692554	0.00747567		2011	Female	White	60-64 years	Malignant neoplasms of trachea, bronchus and lung (C33-C34)	6574	7692554	0.854593		50933	0.2	0.12	0.087		0.76597	0.0553583	7855.05		0.00645455
2011	Female	White	65-69 years	68142	5739754	0.0118719		2011	Female	White	65-69 years	Malignant neoplasms of trachea, bronchus and lung (C33-C34)	8650	5739754	1.50703		59492	0.25	0.17	0.085		0.834111	0.101338	13243.8		0.00956455
2011	Female	White	70-74 years	83194	4408988	0.0188692		2011	Female	White	70-74 years	Malignant neoplasms of trachea, bronchus and lung (C33-C34)	9577	4408988	2.17215		73617	0.34	0.31	0.069		0.843473	0.118754	16820.3		0.0150542
2011	Female	White	75-79 years	111564	3558997	0.031347		2011	Female	White	75-79 years	Malignant neoplasms of trachea, bronchus and lung (C33-C34)	9756	3558997	2.74122		101808	0.43	0.33	0.056		0.843136	0.121403	20585.4		0.025563
2011	Female	White	80-84 years	162029	3020565	0.053642		2011	Female	White	80-84 years	Malignant neoplasms of trachea, bronchus and lung (C33-C34)	8991	3020565	2.9766		153038	0.85	0.58	0.039		0.714439	0.0795911	18604	0.154009	0.0474828
2011	Female	White	85+ years	458957	3429955	0.133808		2011	Female	White	85+ years	Malignant neoplasms of trachea, bronchus and lung (C33-C34)	8791	3429955	2.56301		450166	0.89	0.61	0.039		0.652752	0.0631642	34172.7	0.118129	0.123845
2011	Male	Black or African American	50-54 years	11789	1336080	0.00882357		2011	Male	Black or African American	50-54 years	Malignant neoplasms of trachea, bronchus and lung (C33-C34)	801	1336080	0.599515		10988	0.11	0.06	0.297		0.816518	0.135312	2140.83		0.00722125
2011	Male	Black or African American	55-59 years	14971	1096583	0.0136524		2011	Male	Black or African American	55-59 years	Malignant neoplasms of trachea, bronchus and lung (C33-C34)	1232	1096583	1.12349		13739	0.18	0.05	0.186		0.839785	0.160953	3245.96		0.0106923
2011	Male	Black or African American	60-64 years	16628	849845	0.0195659		2011	Male	Black or African American	60-64 years	Malignant neoplasms of trachea, bronchus and lung (C33-C34)	1599	849845	1.88152		15029	0.31	0.12	0.111		0.83524	0.160072	3741.26		0.0151636
2011	Male	Black or African American	65-69 years	14525	542926	0.0267532		2011	Male	Black or African American	65-69 years	Malignant neoplasms of trachea, bronchus and lung (C33-C34)	1551	542926	2.85674		12974	0.43	0.22	0.073		0.849479	0.162348	3423.84		0.0204469
2011	Male	Black or African American	70-74 years	14383	381477	0.0377035		2011	Male	Black or African American	70-74 years	Malignant neoplasms of trachea, bronchus and lung (C33-C34)	1528	381477	4.00548		12855	0.63	0.35	0.046		0.842716	0.143818	3136.45		0.0294816
2011	Male	Black or African American	75-79 years	13863	258946	0.0535363		2011	Male	Black or African American	75-79 years	Malignant neoplasms of trachea, bronchus and lung (C33-C34)	1183	258946	4.56852		12680	0.77	0.52	0.027		0.831455	0.097476	2219.61		0.0449646
2011	Male	Black or African American	80-84 years	12504	155699	0.0803088		2011	Male	Black or African American	80-84 years	Malignant neoplasms of trachea, bronchus and lung (C33-C34)	806	155699	5.17665		11698	1	0.89	0.016		0.806825	0.0646425	1406.49	0.195762	0.0712754
2011	Male	Black or African American	85+ years	16254	114793	0.141594		2011	Male	Black or African American	85+ years	Malignant neoplasms of trachea, bronchus and lung (C33-C34)	544	114793	4.73896		15710	1.24	0.87	0.016		0.738339	0.0544452	1256.99	0.179011	0.130644
2011	Male	White	50-54 years	54283	9082551	0.00597662		2011	Male	White	50-54 years	Malignant neoplasms of trachea, bronchus and lung (C33-C34)	3532	9082551	0.388878		50751	0.11	0.06	0.297		0.717135	0.0794893	6567.08		0.00525358
2011	Male	White	55-59 years	71487	8172370	0.0087474		2011	Male	White	55-59 years	Malignant neoplasms of trachea, bronchus and lung (C33-C34)	6276	8172370	0.767953		65211	0.18	0.05	0.186		0.765611	0.103592	11560.3		0.00733284
2011	Male	White	60-64 years	87879	7250386	0.0121206		2011	Male	White	60-64 years	Malignant neoplasms of trachea, bronchus and lung (C33-C34)	9258	7250386	1.2769		78621	0.31	0.12	0.111		0.757224	0.101767	15011.4		0.0100502
2011	Male	White	65-69 years	93695	5228388	0.0179204		2011	Male	White	65-69 years	Malignant neoplasms of trachea, bronchus and lung (C33-C34)	11482	5228388	2.19609		82213	0.43	0.22	0.073		0.804197	0.12096	19178.2		0.0142523
2011	Male	White	70-74 years	105008	3804707	0.0275995		2011	Male	White	70-74 years	Malignant neoplasms of trachea, bronchus and lung (C33-C34)	12266	3804707	3.2239		92742	0.63	0.35	0.046		0.804585	0.112476	20300.3		0.0222639
2011	Male	White	75-79 years	124662	2830122	0.0440483		2011	Male	White	75-79 years	Malignant neoplasms of trachea, bronchus and lung (C33-C34)	11739	2830122	4.14788		112923	0.77	0.52	0.027		0.814363	0.0871673	19403		0.0371924
2011	Male	White	80-84 years	153672	2095831	0.0733227		2011	Male	White	80-84 years	Malignant neoplasms of trachea, bronchus and lung (C33-C34)	10265	2095831	4.89782		143407	1	0.89	0.016		0.795827	0.0604602	16839.6	0.157611	0.0652879
2011	Male	White	85+ years	262205	1709767	0.153357		2011	Male	White	85+ years	Malignant neoplasms of trachea, bronchus and lung (C33-C34)	8053	1709767	4.71		254152	1.24	0.87	0.016		0.73673	0.0540069	19658.8	0.134872	0.141859
2012	Female	Black or African American	50-54 years	8555	1525453	0.00560817		2012	Female	Black or African American	50-54 years	Malignant neoplasms of trachea, bronchus and lung (C33-C34)	574	1525453	0.376282		7981	0.11	0.06	0.207		0.707666	0.0536287	834.211		0.00506131
2012	Female	Black or African American	55-59 years	10927	1342225	0.00814096		2012	Female	Black or African American	55-59 years	Malignant neoplasms of trachea, bronchus and lung (C33-C34)	814	1342225	0.606456		10113	0.13	0.07	0.175		0.78564	0.0799983	1448.53		0.00706176
2012	Female	Black or African American	60-64 years	12069	1077411	0.0112019		2012	Female	Black or African American	60-64 years	Malignant neoplasms of trachea, bronchus and lung (C33-C34)	905	1077411	0.839977		11164	0.2	0.12	0.087		0.761898	0.0541563	1294.12		0.0100007
2012	Female	Black or African American	65-69 years	11900	755308	0.0157552		2012	Female	Black or African American	65-69 years	Malignant neoplasms of trachea, bronchus and lung (C33-C34)	999	755308	1.32264		10901	0.25	0.17	0.085		0.810984	0.0871414	1760.1		0.0134249
2012	Female	Black or African American	70-74 years	13133	549368	0.0239057		2012	Female	Black or African American	70-74 years	Malignant neoplasms of trachea, bronchus and lung (C33-C34)	1065	549368	1.93859		12068	0.34	0.31	0.069		0.824615	0.104437	2138.56		0.0200129
2012	Female	Black or African American	75-79 years	14599	412560	0.0353864		2012	Female	Black or African American	75-79 years	Malignant neoplasms of trachea, bronchus and lung (C33-C34)	949	412560	2.30027		13650	0.43	0.33	0.056		0.813066	0.099437	2128.91		0.0302261
2012	Female	Black or African American	80-84 years	16440	293509	0.0560119		2012	Female	Black or African American	80-84 years	Malignant neoplasms of trachea, bronchus and lung (C33-C34)	744	293509	2.53485		15696	0.85	0.58	0.039		0.664674	0.0635967	1492.73	0.126647	0.0509261
2012	Female	Black or African American	85+ years	37332	307270	0.121496		2012	Female	Black or African American	85+ years	Malignant neoplasms of trachea, bronchus and lung (C33-C34)	649	307270	2.11215		36683	0.89	0.61	0.039		0.578628	0.0465457	2082.97	0.105479	0.114717
2012	Female	White	50-54 years	33080	9226498	0.00358533		2012	Female	White	50-54 years	Malignant neoplasms of trachea, bronchus and lung (C33-C34)	2860	9226498	0.309977		30220	0.11	0.06	0.207		0.645135	0.0405501	3070.51		0.00325253
2012	Female	White	55-59 years	44379	8692742	0.00510529		2012	Female	White	55-59 years	Malignant neoplasms of trachea, bronchus and lung (C33-C34)	4633	8692742	0.532973		39746	0.13	0.07	0.175		0.756085	0.0680912	6209.3		0.00439099
2012	Female	White	60-64 years	57019	7647370	0.00745603		2012	Female	White	60-64 years	Malignant neoplasms of trachea, bronchus and lung (C33-C34)	6478	7647370	0.847089		50541	0.2	0.12	0.087		0.763897	0.0547414	7715.21		0.00644716
2012	Female	White	65-69 years	72076	6224307	0.0115798		2012	Female	White	65-69 years	Malignant neoplasms of trachea, bronchus and lung (C33-C34)	8974	6224307	1.44177		63102	0.25	0.17	0.085		0.826602	0.0963383	13497.1		0.00941132
2012	Female	White	70-74 years	84744	4584451	0.0184851		2012	Female	White	70-74 years	Malignant neoplasms of trachea, bronchus and lung (C33-C34)	9865	4584451	2.15184		74879	0.34	0.31	0.069		0.841996	0.117518	17105.9		0.0147538
2012	Female	White	75-79 years	111241	3584479	0.0310341		2012	Female	White	75-79 years	Malignant neoplasms of trachea, bronchus and lung (C33-C34)	9726	3584479	2.71337		101515	0.43	0.33	0.056		0.841525	0.120031	20369.6		0.0253514
2012	Female	White	80-84 years	159059	2991162	0.0531763		2012	Female	White	80-84 years	Malignant neoplasms of trachea, bronchus and lung (C33-C34)	8732	2991162	2.91927		150327	0.85	0.58	0.039		0.708831	0.0775309	17844.5	0.1528	0.0472106
2012	Female	White	85+ years	462820	3484596	0.132819		2012	Female	White	85+ years	Malignant neoplasms of trachea, bronchus and lung (C33-C34)	8870	3484596	2.54549		453950	0.89	0.61	0.039		0.650362	0.0625239	34151.5	0.117104	0.123018
2012	Male	Black or African American	50-54 years	11643	1344834	0.00865757		2012	Male	Black or African American	50-54 years	Malignant neoplasms of trachea, bronchus and lung (C33-C34)	831	1344834	0.61792		10812	0.11	0.06	0.297		0.821983	0.140025	2197.02		0.0070239
2012	Male	Black or African American	55-59 years	15536	1145196	0.0135662		2012	Male	Black or African American	55-59 years	Malignant neoplasms of trachea, bronchus and lung (C33-C34)	1232	1145196	1.0758		14304	0.18	0.05	0.186		0.832682	0.153478	3221.21		0.0107534
2012	Male	Black or African American	60-64 years	17126	876189	0.019546		2012	Male	Black or African American	60-64 years	Malignant neoplasms of trachea, bronchus and lung (C33-C34)	1565	876189	1.78614		15561	0.31	0.12	0.111		0.826442	0.151132	3645.15		0.0153858
2012	Male	Black or African American	65-69 years	15428	584494	0.0263955		2012	Male	Black or African American	65-69 years	Malignant neoplasms of trachea, bronchus and lung (C33-C34)	1598	584494	2.73399		13830	0.43	0.22	0.073		0.842721	0.154808	3487.66		0.0204285
2012	Male	Black or African American	70-74 years	14690	394025	0.0372819		2012	Male	Black or African American	70-74 years	Malignant neoplasms of trachea, bronchus and lung (C33-C34)	1463	394025	3.71296		13227	0.63	0.35	0.046		0.830324	0.132219	2963.63		0.0297605
2012	Male	Black or African American	75-79 years	14332	265266	0.0540288		2012	Male	Black or African American	75-79 years	Malignant neoplasms of trachea, bronchus and lung (C33-C34)	1199	265266	4.51999		13133	0.77	0.52	0.027		0.829646	0.0962927	2259.36		0.0455115
2012	Male	Black or African American	80-84 years	12885	158887	0.0810954		2012	Male	Black or African American	80-84 years	Malignant neoplasms of trachea, bronchus and lung (C33-C34)	899	158887	5.65811		11986	1	0.89	0.016		0.823263	0.0718201	1600.95	0.190624	0.0710193
2012	Male	Black or African American	85+ years	17012	123493	0.137757		2012	Male	Black or African American	85+ years	Malignant neoplasms of trachea, bronchus and lung (C33-C34)	599	123493	4.85048		16413	1.24	0.87	0.016		0.744355	0.0561308	1367.14	0.174815	0.126686
2012	Male	White	50-54 years	53962	9070619	0.0059491		2012	Male	White	50-54 years	Malignant neoplasms of trachea, bronchus and lung (C33-C34)	3475	9070619	0.383105		50487	0.11	0.06	0.297		0.712872	0.0779098	6410.66		0.00524235
2012	Male	White	55-59 years	73372	8350306	0.00878674		2012	Male	White	55-59 years	Malignant neoplasms of trachea, bronchus and lung (C33-C34)	6163	8350306	0.738057		67209	0.18	0.05	0.186		0.756116	0.0985931	11286.3		0.00743514
2012	Male	White	60-64 years	88887	7198497	0.012348		2012	Male	White	60-64 years	Malignant neoplasms of trachea, bronchus and lung (C33-C34)	8828	7198497	1.22637		80059	0.31	0.12	0.111		0.747221	0.0967146	14339.3		0.010356
2012	Male	White	65-69 years	100195	5695914	0.0175907		2012	Male	White	65-69 years	Malignant neoplasms of trachea, bronchus and lung (C33-C34)	11874	5695914	2.08465		88321	0.43	0.22	0.073		0.793731	0.11378	19473.9		0.0141718
2012	Male	White	70-74 years	107691	3970803	0.0271207		2012	Male	White	70-74 years	Malignant neoplasms of trachea, bronchus and lung (C33-C34)	12374	3970803	3.11625		95317	0.63	0.35	0.046		0.797834	0.10807	20173.3		0.0220403
2012	Male	White	75-79 years	124028	2872652	0.0431754		2012	Male	White	75-79 years	Malignant neoplasms of trachea, bronchus and lung (C33-C34)	11570	2872652	4.02764		112458	0.77	0.52	0.027		0.808821	0.084199	18826.9		0.0366216
2012	Male	White	80-84 years	151151	2103886	0.0718437		2012	Male	White	80-84 years	Malignant neoplasms of trachea, bronchus and lung (C33-C34)	10049	2103886	4.7764		141102	1	0.89	0.016		0.790637	0.0586332	16218.4	0.152625	0.064135
2012	Male	White	85+ years	269654	1765739	0.152715		2012	Male	White	85+ years	Malignant neoplasms of trachea, bronchus and lung (C33-C34)	8399	1765739	4.75665		261255	1.24	0.87	0.016		0.739312	0.0547127	20503.5	0.131311	0.141103
2013	Female	Black or African American	50-54 years	8513	1535721	0.00554332		2013	Female	Black or African American	50-54 years	Malignant neoplasms of trachea, bronchus and lung (C33-C34)	528	1535721	0.343812		7985	0.11	0.06	0.207		0.680058	0.0472466	736.335		0.00506385
2013	Female	Black or African American	55-59 years	11225	1384183	0.00810948		2013	Female	Black or African American	55-59 years	Malignant neoplasms of trachea, bronchus and lung (C33-C34)	846	1384183	0.611191		10379	0.13	0.07	0.175		0.7873	0.0807603	1504.27		0.00702272
2013	Female	Black or African American	60-64 years	12818	1114478	0.0115013		2013	Female	Black or African American	60-64 years	Malignant neoplasms of trachea, bronchus and lung (C33-C34)	950	1114478	0.852417		11868	0.2	0.12	0.087		0.765373	0.0551795	1381.97		0.0102613
2013	Female	Black or African American	65-69 years	12710	802345	0.0158411		2013	Female	Black or African American	65-69 years	Malignant neoplasms of trachea, bronchus and lung (C33-C34)	1027	802345	1.28		11683	0.25	0.17	0.085		0.804687	0.0838268	1805.76		0.0135905
2013	Female	Black or African American	70-74 years	13600	575685	0.023624		2013	Female	Black or African American	70-74 years	Malignant neoplasms of trachea, bronchus and lung (C33-C34)	1054	575685	1.83086		12546	0.34	0.31	0.069		0.814295	0.0977553	2084.71		0.0200028
2013	Female	Black or African American	75-79 years	14945	423097	0.0353229		2013	Female	Black or African American	75-79 years	Malignant neoplasms of trachea, bronchus and lung (C33-C34)	951	423097	2.24771		13994	0.43	0.33	0.056		0.808694	0.0967825	2123.44		0.0303041
2013	Female	Black or African American	80-84 years	16976	299428	0.0566948		2013	Female	Black or African American	80-84 years	Malignant neoplasms of trachea, bronchus and lung (C33-C34)	753	299428	2.51479		16223	0.85	0.58	0.039		0.662	0.0628641	1518.33	0.122868	0.051624
2013	Female	Black or African American	85+ years	37930	317960	0.119292		2013	Female	Black or African American	85+ years	Malignant neoplasms of trachea, bronchus and lung (C33-C34)	715	317960	2.24871		37215	0.89	0.61	0.039		0.604218	0.0516102	2352.69	0.10494	0.111892
2013	Female	White	50-54 years	33414	9183353	0.00363854		2013	Female	White	50-54 years	Malignant neoplasms of trachea, bronchus and lung (C33-C34)	2881	9183353	0.31372		30533	0.11	0.06	0.207		0.649369	0.0412932	3131.64		0.00329753
2013	Female	White	55-59 years	45812	8833407	0.00518622		2013	Female	White	55-59 years	Malignant neoplasms of trachea, bronchus and lung (C33-C34)	4699	8833407	0.531958		41113	0.13	0.07	0.175		0.75562	0.0679256	6343.28		0.00446812
2013	Female	White	60-64 years	57603	7754667	0.00742817		2013	Female	White	60-64 years	Malignant neoplasms of trachea, bronchus and lung (C33-C34)	6246	7754667	0.80545		51357	0.2	0.12	0.087		0.751692	0.0513109	7330.24		0.0064829
2013	Female	White	65-69 years	74737	6466219	0.0115581		2013	Female	White	65-69 years	Malignant neoplasms of trachea, bronchus and lung (C33-C34)	9001	6466219	1.392		65736	0.25	0.17	0.085		0.820403	0.0925078	13465.5		0.00947562
2013	Female	White	70-74 years	89745	4852667	0.018494		2013	Female	White	70-74 years	Malignant neoplasms of trachea, bronchus and lung (C33-C34)	10123	4852667	2.08607		79622	0.34	0.31	0.069		0.837014	0.113504	17510.5		0.0148855
2013	Female	White	75-79 years	112245	3653226	0.0307249		2013	Female	White	75-79 years	Malignant neoplasms of trachea, bronchus and lung (C33-C34)	9568	3653226	2.61906		102677	0.43	0.33	0.056		0.835819	0.115371	19843.1		0.0252932
2013	Female	White	80-84 years	156633	2949831	0.053099		2013	Female	White	80-84 years	Malignant neoplasms of trachea, bronchus and lung (C33-C34)	8533	2949831	2.89271		148100	0.85	0.58	0.039		0.706158	0.0765749	17366.4	0.149057	0.0472117
2013	Female	White	85+ years	470952	3536701	0.133161		2013	Female	White	85+ years	Malignant neoplasms of trachea, bronchus and lung (C33-C34)	8872	3536701	2.50855		462080	0.89	0.61	0.039		0.645214	0.0611725	33990.9	0.11428	0.12355
2013	Male	Black or African American	50-54 years	11139	1351870	0.0082397		2013	Male	Black or African American	50-54 years	Malignant neoplasms of trachea, bronchus and lung (C33-C34)	696	1351870	0.514842		10443	0.11	0.06	0.297		0.786342	0.113291	1730.39		0.0069597
2013	Male	Black or African American	55-59 years	15988	1186365	0.0134765		2013	Male	Black or African American	55-59 years	Malignant neoplasms of trachea, bronchus and lung (C33-C34)	1382	1186365	1.1649		14606	0.18	0.05	0.186		0.845481	0.167392	3613.38		0.0104307
2013	Male	Black or African American	60-64 years	18078	906118	0.019951		2013	Male	Black or African American	60-64 years	Malignant neoplasms of trachea, bronchus and lung (C33-C34)	1569	906118	1.73156		16509	0.31	0.12	0.111		0.820971	0.145974	3697.99		0.0158699
2013	Male	Black or African American	65-69 years	16278	624066	0.0260838		2013	Male	Black or African American	65-69 years	Malignant neoplasms of trachea, bronchus and lung (C33-C34)	1654	624066	2.65036		14624	0.43	0.22	0.073		0.837758	0.149632	3573.87		0.020357
2013	Male	Black or African American	70-74 years	15542	414326	0.0375115		2013	Male	Black or African American	70-74 years	Malignant neoplasms of trachea, bronchus and lung (C33-C34)	1488	414326	3.59137		14054	0.63	0.35	0.046		0.82458	0.127352	3016.78		0.0302303
2013	Male	Black or African American	75-79 years	14844	274434	0.0540895		2013	Male	Black or African American	75-79 years	Malignant neoplasms of trachea, bronchus and lung (C33-C34)	1223	274434	4.45644		13621	0.77	0.52	0.027		0.827217	0.0947408	2302.15		0.0457008
2013	Male	Black or African American	80-84 years	13108	164897	0.079492		2013	Male	Black or African American	80-84 years	Malignant neoplasms of trachea, bronchus and lung (C33-C34)	823	164897	4.99099		12285	1	0.89	0.016		0.799639	0.0618598	1418.05	0.184351	0.0708924
2013	Male	Black or African American	85+ years	17664	129339	0.136571		2013	Male	Black or African American	85+ years	Malignant neoplasms of trachea, bronchus and lung (C33-C34)	593	129339	4.58485		17071	1.24	0.87	0.016		0.729544	0.0521108	1322.2	0.16858	0.126349
2013	Male	White	50-54 years	54073	9031877	0.00598691		2013	Male	White	50-54 years	Malignant neoplasms of trachea, bronchus and lung (C33-C34)	3288	9031877	0.364044		50785	0.11	0.06	0.297		0.697839	0.0726749	5985.29		0.00532422
2013	Male	White	55-59 years	75104	8499031	0.00883677		2013	Male	White	55-59 years	Malignant neoplasms of trachea, bronchus and lung (C33-C34)	6280	8499031	0.738908		68824	0.18	0.05	0.186		0.756397	0.0987358	11545.6		0.00747832
2013	Male	White	60-64 years	90766	7287964	0.0124542		2013	Male	White	60-64 years	Malignant neoplasms of trachea, bronchus and lung (C33-C34)	8653	7287964	1.1873		82113	0.31	0.12	0.111		0.738903	0.0927891	14012.9		0.0105315
2013	Male	White	65-69 years	104448	5934611	0.0175998		2013	Male	White	65-69 years	Malignant neoplasms of trachea, bronchus and lung (C33-C34)	11571	5934611	1.94975		92877	0.43	0.22	0.073		0.779459	0.105009	18772		0.0144367
2013	Male	White	70-74 years	114192	4225158	0.0270267		2013	Male	White	70-74 years	Malignant neoplasms of trachea, bronchus and lung (C33-C34)	12452	4225158	2.94711		101740	0.63	0.35	0.046		0.786231	0.101103	20076.4		0.0222751
2013	Male	White	75-79 years	127019	2951208	0.0430397		2013	Male	White	75-79 years	Malignant neoplasms of trachea, bronchus and lung (C33-C34)	11315	2951208	3.83402		115704	0.77	0.52	0.027		0.799167	0.0793991	18229.4		0.0368627
2013	Male	White	80-84 years	151438	2104984	0.0719426		2013	Male	White	80-84 years	Malignant neoplasms of trachea, bronchus and lung (C33-C34)	9758	2104984	4.63566		141680	1	0.89	0.016		0.784281	0.0565111	15659.5	0.145433	0.0645033
2013	Male	White	85+ years	278557	1830158	0.152204		2013	Male	White	85+ years	Malignant neoplasms of trachea, bronchus and lung (C33-C34)	8544	1830158	4.66845		270013	1.24	0.87	0.016		0.734387	0.0533778	20687.3	0.125521	0.1409
2014	Female	Black or African American	50-54 years	8595	1544898	0.00556347		2014	Female	Black or African American	50-54 years	Malignant neoplasms of trachea, bronchus and lung (C33-C34)	545	1544898	0.352774		8050	0.11	0.06	0.207		0.688186	0.0490124	769.611		0.00506531
2014	Female	Black or African American	55-59 years	11687	1421228	0.00822317		2014	Female	Black or African American	55-59 years	Malignant neoplasms of trachea, bronchus and lung (C33-C34)	844	1421228	0.593853		10843	0.13	0.07	0.175		0.78109	0.077967	1504.64		0.00716448
2014	Female	Black or African American	60-64 years	13442	1156610	0.0116219		2014	Female	Black or African American	60-64 years	Malignant neoplasms of trachea, bronchus and lung (C33-C34)	956	1156610	0.826553		12486	0.2	0.12	0.087		0.758031	0.0530511	1387.07		0.0104226
2014	Female	Black or African American	65-69 years	13545	858772	0.0157725		2014	Female	Black or African American	65-69 years	Malignant neoplasms of trachea, bronchus and lung (C33-C34)	1033	858772	1.20288		12512	0.25	0.17	0.085		0.792166	0.0778015	1791.76		0.0136861
2014	Female	Black or African American	70-74 years	13911	601498	0.0231273		2014	Female	Black or African American	70-74 years	Malignant neoplasms of trachea, bronchus and lung (C33-C34)	1045	601498	1.73733		12866	0.34	0.31	0.069		0.804297	0.0919136	2023.05		0.0197639
2014	Female	Black or African American	75-79 years	15399	434877	0.03541		2014	Female	Black or African American	75-79 years	Malignant neoplasms of trachea, bronchus and lung (C33-C34)	953	434877	2.19142		14446	0.43	0.33	0.056		0.803781	0.0939309	2122.93		0.0305283
2014	Female	Black or African American	80-84 years	16868	305737	0.0551716		2014	Female	Black or African American	80-84 years	Malignant neoplasms of trachea, bronchus and lung (C33-C34)	732	305737	2.39421		16136	0.85	0.58	0.039		0.644978	0.0584467	1415.22	0.117867	0.0505427
2014	Female	Black or African American	85+ years	38227	327938	0.116568		2014	Female	Black or African American	85+ years	Malignant neoplasms of trachea, bronchus and lung (C33-C34)	724	327938	2.20773		37503	0.89	0.61	0.039		0.596872	0.0500934	2310.79	0.101197	0.109521
2014	Female	White	50-54 years	33617	9147034	0.00367518		2014	Female	White	50-54 years	Malignant neoplasms of trachea, bronchus and lung (C33-C34)	2773	9147034	0.303158		30844	0.11	0.06	0.207		0.637153	0.039195	2975.76		0.00334986
2014	Female	White	55-59 years	47464	8924861	0.00531818		2014	Female	White	55-59 years	Malignant neoplasms of trachea, bronchus and lung (C33-C34)	4779	8924861	0.535471		42685	0.13	0.07	0.175		0.757223	0.0684984	6542.62		0.0045851
2014	Female	White	60-64 years	59550	7924066	0.00751508		2014	Female	White	60-64 years	Malignant neoplasms of trachea, bronchus and lung (C33-C34)	6400	7924066	0.807666		53150	0.2	0.12	0.087		0.752373	0.0514938	7552.08		0.00656202
2014	Female	White	65-69 years	76540	6751189	0.0113373		2014	Female	White	65-69 years	Malignant neoplasms of trachea, bronchus and lung (C33-C34)	8905	6751189	1.31903		67635	0.25	0.17	0.085		0.810466	0.0868611	13092.1		0.00939804
2014	Female	White	70-74 years	92639	5053594	0.0183313		2014	Female	White	70-74 years	Malignant neoplasms of trachea, bronchus and lung (C33-C34)	10148	5053594	2.00808		82491	0.34	0.31	0.069		0.830684	0.108721	17398.2		0.0148886
2014	Female	White	75-79 years	113430	3751041	0.0302396		2014	Female	White	75-79 years	Malignant neoplasms of trachea, bronchus and lung (C33-C34)	9814	3751041	2.61634		103616	0.43	0.33	0.056		0.835648	0.115237	20141.4		0.0248701
2014	Female	White	80-84 years	153341	2916001	0.0525861		2014	Female	White	80-84 years	Malignant neoplasms of trachea, bronchus and lung (C33-C34)	8540	2916001	2.92867		144801	0.85	0.58	0.039		0.709766	0.0778691	17336.9	0.147489	0.0466406
2014	Female	White	85+ years	466798	3569034	0.130791		2014	Female	White	85+ years	Malignant neoplasms of trachea, bronchus and lung (C33-C34)	8840	3569034	2.47686		457958	0.89	0.61	0.039		0.640674	0.0600114	33146.3	0.113272	0.121504
2014	Male	Black or African American	50-54 years	11119	1360058	0.00817539		2014	Male	Black or African American	50-54 years	Malignant neoplasms of trachea, bronchus and lung (C33-C34)	640	1360058	0.470568		10479	0.11	0.06	0.297		0.76624	0.101554	1554.58		0.00703236
2014	Male	Black or African American	55-59 years	16177	1221758	0.0132408		2014	Male	Black or African American	55-59 years	Malignant neoplasms of trachea, bronchus and lung (C33-C34)	1272	1221758	1.04112		14905	0.18	0.05	0.186		0.82711	0.148	3258.02		0.0105741
2014	Male	Black or African American	60-64 years	18666	940391	0.0198492		2014	Male	Black or African American	60-64 years	Malignant neoplasms of trachea, bronchus and lung (C33-C34)	1570	940391	1.66952		17096	0.31	0.12	0.111		0.814318	0.140072	3673.15		0.0159432
2014	Male	Black or African American	65-69 years	17440	666242	0.0261767		2014	Male	Black or African American	65-69 years	Malignant neoplasms of trachea, bronchus and lung (C33-C34)	1624	666242	2.43755		15816	0.43	0.22	0.073		0.823594	0.136319	3493.53		0.020933
2014	Male	Black or African American	70-74 years	16059	433024	0.0370857		2014	Male	Black or African American	70-74 years	Malignant neoplasms of trachea, bronchus and lung (C33-C34)	1539	433024	3.55408		14520	0.63	0.35	0.046		0.822739	0.125854	3093.59		0.0299416
2014	Male	Black or African American	75-79 years	14965	285142	0.0524826		2014	Male	Black or African American	75-79 years	Malignant neoplasms of trachea, bronchus and lung (C33-C34)	1147	285142	4.02256		13818	0.77	0.52	0.027		0.808579	0.0840734	2089.17		0.0451559
2014	Male	Black or African American	80-84 years	13196	171083	0.0771322		2014	Male	Black or African American	80-84 years	Malignant neoplasms of trachea, bronchus and lung (C33-C34)	838	171083	4.89821		12358	1	0.89	0.016		0.795844	0.060466	1414.16	0.172606	0.0688662
2014	Male	Black or African American	85+ years	18100	136175	0.132917		2014	Male	Black or African American	85+ years	Malignant neoplasms of trachea, bronchus and lung (C33-C34)	621	136175	4.56031		17479	1.24	0.87	0.016		0.728089	0.0517385	1356.48	0.158546	0.122956
2014	Male	White	50-54 years	53646	9002338	0.00595912		2014	Male	White	50-54 years	Malignant neoplasms of trachea, bronchus and lung (C33-C34)	3065	9002338	0.340467		50581	0.11	0.06	0.297		0.676914	0.0661587	5421.11		0.00535693
2014	Male	White	55-59 years	76704	8600010	0.00891906		2014	Male	White	55-59 years	Malignant neoplasms of trachea, bronchus and lung (C33-C34)	6050	8600010	0.703488		70654	0.18	0.05	0.186		0.744132	0.0927785	11057.2		0.00763334
2014	Male	White	60-64 years	93862	7433735	0.0126265		2014	Male	White	60-64 years	Malignant neoplasms of trachea, bronchus and lung (C33-C34)	8713	7433735	1.17209		85149	0.31	0.12	0.111		0.735515	0.091256	14178.9		0.0107191
2014	Male	White	65-69 years	108503	6197733	0.0175069		2014	Male	White	65-69 years	Malignant neoplasms of trachea, bronchus and lung (C33-C34)	11465	6197733	1.84987		97038	0.43	0.22	0.073		0.767551	0.0984597	18354.3		0.0145454
2014	Male	White	70-74 years	118746	4404957	0.0269574		2014	Male	White	70-74 years	Malignant neoplasms of trachea, bronchus and lung (C33-C34)	12938	4404957	2.93715		105808	0.63	0.35	0.046		0.785506	0.100691	20816.8		0.0222316
2014	Male	White	75-79 years	129804	3048737	0.0425763		2014	Male	White	75-79 years	Malignant neoplasms of trachea, bronchus and lung (C33-C34)	11296	3048737	3.70514		118508	0.77	0.52	0.027		0.792181	0.07619	17977.6		0.0366796
2014	Male	White	80-84 years	149373	2102961	0.0710298		2014	Male	White	80-84 years	Malignant neoplasms of trachea, bronchus and lung (C33-C34)	9333	2102961	4.43803		140040	1	0.89	0.016		0.774675	0.0535228	14725.4	0.140331	0.0640276
2014	Male	White	85+ years	282424	1882783	0.150003		2014	Male	White	85+ years	Malignant neoplasms of trachea, bronchus and lung (C33-C34)	8408	1882783	4.46573		274016	1.24	0.87	0.016		0.72233	0.0503024	19857	0.12081	0.139457
2015	Female	Black or African American	50-54 years	8370	1541710	0.00542904		2015	Female	Black or African American	50-54 years	Malignant neoplasms of trachea, bronchus and lung (C33-C34)	449	1541710	0.291235		7921	0.11	0.06	0.207		0.622298	0.0368207	571.068		0.00505862
2015	Female	Black or African American	55-59 years	11973	1456627	0.00821967		2015	Female	Black or African American	55-59 years	Malignant neoplasms of trachea, bronchus and lung (C33-C34)	822	1456627	0.564317		11151	0.13	0.07	0.175		0.769633	0.0731889	1448.77		0.00722507
2015	Female	Black or African American	60-64 years	13763	1197771	0.0114905		2015	Female	Black or African American	60-64 years	Malignant neoplasms of trachea, bronchus and lung (C33-C34)	966	1197771	0.806498		12797	0.2	0.12	0.087		0.752014	0.0513974	1384.18		0.0103349
2015	Female	Black or African American	65-69 years	14265	918404	0.0155324		2015	Female	Black or African American	65-69 years	Malignant neoplasms of trachea, bronchus and lung (C33-C34)	1041	918404	1.13349		13224	0.25	0.17	0.085		0.779442	0.072346	1768.1		0.0136072
2015	Female	Black or African American	70-74 years	14514	625205	0.0232148		2015	Female	Black or African American	70-74 years	Malignant neoplasms of trachea, bronchus and lung (C33-C34)	1061	625205	1.69704		13453	0.34	0.31	0.069		0.799652	0.0893858	2050.94		0.0199344
2015	Female	Black or African American	75-79 years	15698	449093	0.0349549		2015	Female	Black or African American	75-79 years	Malignant neoplasms of trachea, bronchus and lung (C33-C34)	899	449093	2.00181		14799	0.43	0.33	0.056		0.785195	0.0842588	1952.84		0.0306065
2015	Female	Black or African American	80-84 years	17169	313486	0.054768		2015	Female	Black or African American	80-84 years	Malignant neoplasms of trachea, bronchus and lung (C33-C34)	699	313486	2.22976		16470	0.85	0.58	0.039		0.618794	0.0523886	1295.38	0.109358	0.0506358
2015	Female	Black or African American	85+ years	39747	338522	0.117413		2015	Female	Black or African American	85+ years	Malignant neoplasms of trachea, bronchus and lung (C33-C34)	740	338522	2.18597		39007	0.89	0.61	0.039		0.592859	0.0492869	2361.25	0.0947056	0.110438
2015	Female	White	50-54 years	33374	9011406	0.00370353		2015	Female	White	50-54 years	Malignant neoplasms of trachea, bronchus and lung (C33-C34)	2523	9011406	0.279979		30851	0.11	0.06	0.207		0.607113	0.0345737	2598.38		0.00341519
2015	Female	White	55-59 years	48363	9006380	0.00536986		2015	Female	White	55-59 years	Malignant neoplasms of trachea, bronchus and lung (C33-C34)	4883	9006380	0.542171		43480	0.13	0.07	0.175		0.760223	0.06959	6737.95		0.00462173
2015	Female	White	60-64 years	61320	8119984	0.00755174		2015	Female	White	60-64 years	Malignant neoplasms of trachea, bronchus and lung (C33-C34)	6210	8119984	0.76478		55110	0.2	0.12	0.087		0.738487	0.0479482	7228.43		0.00666154
2015	Female	White	65-69 years	80408	7045112	0.0114133		2015	Female	White	65-69 years	Malignant neoplasms of trachea, bronchus and lung (C33-C34)	8869	7045112	1.25889		71539	0.25	0.17	0.085		0.801412	0.0821813	12986.9		0.00956991
2015	Female	White	70-74 years	96708	5221841	0.0185199		2015	Female	White	70-74 years	Malignant neoplasms of trachea, bronchus and lung (C33-C34)	10297	5221841	1.97191		86411	0.34	0.31	0.069		0.827578	0.106494	17723.8		0.0151257
2015	Female	White	75-79 years	116704	3824307	0.0305164		2015	Female	White	75-79 years	Malignant neoplasms of trachea, bronchus and lung (C33-C34)	9529	3824307	2.49169		107175	0.43	0.33	0.056		0.827427	0.109039	19570.8		0.0253989
2015	Female	White	80-84 years	154532	2909531	0.0531123		2015	Female	White	80-84 years	Malignant neoplasms of trachea, bronchus and lung (C33-C34)	8183	2909531	2.81248		146349	0.85	0.58	0.039		0.697776	0.0736811	16493.1	0.140917	0.0474437
2015	Female	White	85+ years	484502	3604246	0.134425		2015	Female	White	85+ years	Malignant neoplasms of trachea, bronchus and lung (C33-C34)	9378	3604246	2.60193		475124	0.89	0.61	0.039		0.657946	0.0645853	36856.2	0.111715	0.1242
2015	Male	Black or African American	50-54 years	11337	1357293	0.00835265		2015	Male	Black or African American	50-54 years	Malignant neoplasms of trachea, bronchus and lung (C33-C34)	600	1357293	0.442056		10737	0.11	0.06	0.297		0.751163	0.0939137	1459.05		0.00727768
2015	Male	Black or African American	55-59 years	16433	1253761	0.013107		2015	Male	Black or African American	55-59 years	Malignant neoplasms of trachea, bronchus and lung (C33-C34)	1197	1253761	0.954727		15236	0.18	0.05	0.186		0.811465	0.134198	3015.97		0.0107014
2015	Male	Black or African American	60-64 years	19547	977038	0.0200064		2015	Male	Black or African American	60-64 years	Malignant neoplasms of trachea, bronchus and lung (C33-C34)	1579	977038	1.61611		17968	0.31	0.12	0.111		0.808181	0.134959	3701.06		0.0162183
2015	Male	Black or African American	65-69 years	18736	713179	0.0262711		2015	Male	Black or African American	65-69 years	Malignant neoplasms of trachea, bronchus and lung (C33-C34)	1690	713179	2.36967		17046	0.43	0.22	0.073		0.81854	0.132028	3633.89		0.0211758
2015	Male	Black or African American	70-74 years	16678	451077	0.0369737		2015	Male	Black or African American	70-74 years	Malignant neoplasms of trachea, bronchus and lung (C33-C34)	1515	451077	3.35863		15163	0.63	0.35	0.046		0.812423	0.117959	3019.44		0.0302799
2015	Male	Black or African American	75-79 years	15683	295817	0.0530159		2015	Male	Black or African American	75-79 years	Malignant neoplasms of trachea, bronchus and lung (C33-C34)	1189	295817	4.01938		14494	0.77	0.52	0.027		0.808428	0.0839947	2178.64		0.0456511
2015	Male	Black or African American	80-84 years	13675	177354	0.0771057		2015	Male	Black or African American	80-84 years	Malignant neoplasms of trachea, bronchus and lung (C33-C34)	739	177354	4.16681		12936	1	0.89	0.016		0.760008	0.0494067	1200.77	0.16245	0.0703352
2015	Male	Black or African American	85+ years	18601	142359	0.130663		2015	Male	Black or African American	85+ years	Malignant neoplasms of trachea, bronchus and lung (C33-C34)	617	142359	4.33411		17984	1.24	0.87	0.016		0.713898	0.0483004	1309.11	0.149345	0.121467
2015	Male	White	50-54 years	53062	8876043	0.00597811		2015	Male	White	50-54 years	Malignant neoplasms of trachea, bronchus and lung (C33-C34)	2859	8876043	0.322103		50203	0.11	0.06	0.297		0.658494	0.0610514	4947.6		0.0054207
2015	Male	White	55-59 years	77562	8696023	0.00891925		2015	Male	White	55-59 years	Malignant neoplasms of trachea, bronchus and lung (C33-C34)	6097	8696023	0.701125		71465	0.18	0.05	0.186		0.74327	0.0923798	11133.6		0.00763894
2015	Male	White	60-64 years	97095	7612727	0.0127543		2015	Male	White	60-64 years	Malignant neoplasms of trachea, bronchus and lung (C33-C34)	8760	7612727	1.1507		88335	0.31	0.12	0.111		0.7306	0.0890964	14270.4		0.0108798
2015	Male	White	65-69 years	114687	6465644	0.0177379		2015	Male	White	65-69 years	Malignant neoplasms of trachea, bronchus and lung (C33-C34)	11477	6465644	1.77507		103210	0.43	0.22	0.073		0.757757	0.0935237	18349.4		0.0148999
2015	Male	White	70-74 years	123620	4567637	0.0270643		2015	Male	White	70-74 years	Malignant neoplasms of trachea, bronchus and lung (C33-C34)	12455	4567637	2.72679		111165	0.63	0.35	0.046		0.768959	0.0919469	19798.7		0.0227298
2015	Male	White	75-79 years	133111	3123524	0.0426156		2015	Male	White	75-79 years	Malignant neoplasms of trachea, bronchus and lung (C33-C34)	11159	3123524	3.57257		121952	0.77	0.52	0.027		0.784469	0.0728773	17641.4		0.0369677
2015	Male	White	80-84 years	151477	2120553	0.0714328		2015	Male	White	80-84 years	Malignant neoplasms of trachea, bronchus and lung (C33-C34)	8954	2120553	4.22248		142523	1	0.89	0.016		0.763173	0.0502531	13995.7	0.133406	0.0648328
2015	Male	White	85+ years	294014	1933950	0.152028		2015	Male	White	85+ years	Malignant neoplasms of trachea, bronchus and lung (C33-C34)	8501	1933950	4.39567		285513	1.24	0.87	0.016		0.717904	0.0492372	20160.8	0.115158	0.141603
2016	Female	Black or African American	50-54 years	8502	1527679	0.00556531		2016	Female	Black or African American	50-54 years	Malignant neoplasms of trachea, bronchus and lung (C33-C34)	411	1527679	0.269036		8091	0.11	0.06	0.207		0.591132	0.0323844	504.977		0.00523475
2016	Female	Black or African American	55-59 years	12104	1475645	0.00820251		2016	Female	Black or African American	55-59 years	Malignant neoplasms of trachea, bronchus and lung (C33-C34)	851	1475645	0.576697		11253	0.13	0.07	0.175		0.774578	0.0751946	1505.33		0.0071824
2016	Female	Black or African American	60-64 years	14504	1237200	0.0117232		2016	Female	Black or African American	60-64 years	Malignant neoplasms of trachea, bronchus and lung (C33-C34)	982	1237200	0.793728		13522	0.2	0.12	0.087		0.748024	0.0503429	1415.3		0.0105793
2016	Female	Black or African American	65-69 years	15758	981151	0.0160607		2016	Female	Black or African American	65-69 years	Malignant neoplasms of trachea, bronchus and lung (C33-C34)	1041	981151	1.061		14717	0.25	0.17	0.085		0.764373	0.0666126	1776.05		0.0142506
2016	Female	Black or African American	70-74 years	14901	645529	0.0230834		2016	Female	Black or African American	70-74 years	Malignant neoplasms of trachea, bronchus and lung (C33-C34)	975	645529	1.51039		13926	0.34	0.31	0.069		0.774892	0.0775821	1835.93		0.0202393
2016	Female	Black or African American	75-79 years	15998	462293	0.0346058		2016	Female	Black or African American	75-79 years	Malignant neoplasms of trachea, bronchus and lung (C33-C34)	940	462293	2.03334		15058	0.43	0.33	0.056		0.788526	0.0858743	2034.31		0.0302053
2016	Female	Black or African American	80-84 years	17763	323535	0.0549029		2016	Female	Black or African American	80-84 years	Malignant neoplasms of trachea, bronchus and lung (C33-C34)	732	323535	2.26251		17031	0.85	0.58	0.039		0.62431	0.0535979	1369.82	0.10491	0.050669
2016	Female	Black or African American	85+ years	39739	346391	0.114723		2016	Female	Black or African American	85+ years	Malignant neoplasms of trachea, bronchus and lung (C33-C34)	779	346391	2.2489		38960	0.89	0.61	0.039		0.604252	0.0516174	2481.72	0.0927948	0.107558
2016	Female	White	50-54 years	32455	8757924	0.00370579		2016	Female	White	50-54 years	Malignant neoplasms of trachea, bronchus and lung (C33-C34)	2254	8757924	0.257367		30201	0.11	0.06	0.207		0.572595	0.0300444	2198		0.00345481
2016	Female	White	55-59 years	49250	9065876	0.00543246		2016	Female	White	55-59 years	Malignant neoplasms of trachea, bronchus and lung (C33-C34)	4665	9065876	0.514567		44585	0.13	0.07	0.175		0.74736	0.0650846	6388.23		0.00472781
2016	Female	White	60-64 years	63176	8272310	0.00763704		2016	Female	White	60-64 years	Malignant neoplasms of trachea, bronchus and lung (C33-C34)	6242	8272310	0.754566		56934	0.2	0.12	0.087		0.734947	0.0471018	7269.23		0.0067583
2016	Female	White	65-69 years	83095	7364678	0.0112829		2016	Female	White	65-69 years	Malignant neoplasms of trachea, bronchus and lung (C33-C34)	8422	7364678	1.14357		74673	0.25	0.17	0.085		0.781386	0.0731404	12042.4		0.00964775
2016	Female	White	70-74 years	98588	5353730	0.0184148		2016	Female	White	70-74 years	Malignant neoplasms of trachea, bronchus and lung (C33-C34)	9815	5353730	1.8333		88773	0.34	0.31	0.069		0.814542	0.0979071	16686.2		0.0152981
2016	Female	White	75-79 years	117710	3931462	0.0299405		2016	Female	White	75-79 years	Malignant neoplasms of trachea, bronchus and lung (C33-C34)	9512	3931462	2.41946		108198	0.43	0.33	0.056		0.822274	0.105428	19228.5		0.0250496
2016	Female	White	80-84 years	150828	2918111	0.0516869		2016	Female	White	80-84 years	Malignant neoplasms of trachea, bronchus and lung (C33-C34)	8026	2918111	2.75041		142802	0.85	0.58	0.039		0.690955	0.071436	15746.8	0.133691	0.0462906
2016	Female	White	85+ years	476956	3628186	0.131459		2016	Female	White	85+ years	Malignant neoplasms of trachea, bronchus and lung (C33-C34)	9077	3628186	2.5018		467879	0.89	0.61	0.039		0.644256	0.0609253	34353.6	0.106256	0.12199
2016	Male	Black or African American	50-54 years	11197	1346024	0.00831857		2016	Male	Black or African American	50-54 years	Malignant neoplasms of trachea, bronchus and lung (C33-C34)	496	1346024	0.368493		10701	0.11	0.06	0.297		0.701487	0.0738993	1138.73		0.00747258
2016	Male	Black or African American	55-59 years	16696	1271785	0.013128		2016	Male	Black or African American	55-59 years	Malignant neoplasms of trachea, bronchus and lung (C33-C34)	1142	1271785	0.897951		15554	0.18	0.05	0.186		0.799544	0.125006	2857.43		0.0108812
2016	Male	Black or African American	60-64 years	20392	1013024	0.0201298		2016	Male	Black or African American	60-64 years	Malignant neoplasms of trachea, bronchus and lung (C33-C34)	1534	1013024	1.51428		18858	0.31	0.12	0.111		0.795282	0.125126	3579.58		0.0165963
2016	Male	Black or African American	65-69 years	20536	760488	0.0270037		2016	Male	Black or African American	65-69 years	Malignant neoplasms of trachea, bronchus and lung (C33-C34)	1706	760488	2.2433		18830	0.43	0.22	0.073		0.808318	0.123984	3713.6		0.0221205
2016	Male	Black or African American	70-74 years	17303	467647	0.0370001		2016	Male	Black or African American	70-74 years	Malignant neoplasms of trachea, bronchus and lung (C33-C34)	1515	467647	3.23962		15788	0.63	0.35	0.046		0.805533	0.113117	3006.28		0.0305716
2016	Male	Black or African American	75-79 years	15895	305200	0.0520806		2016	Male	Black or African American	75-79 years	Malignant neoplasms of trachea, bronchus and lung (C33-C34)	1157	305200	3.79096		14738	0.77	0.52	0.027		0.796885	0.078328	2076.39		0.0452772
2016	Male	Black or African American	80-84 years	14202	185423	0.0765924		2016	Male	Black or African American	80-84 years	Malignant neoplasms of trachea, bronchus and lung (C33-C34)	721	185423	3.88841		13481	1	0.89	0.016		0.742825	0.0451629	1144.42	0.150717	0.0704205
2016	Male	Black or African American	85+ years	19192	147306	0.130287		2016	Male	Black or African American	85+ years	Malignant neoplasms of trachea, bronchus and lung (C33-C34)	597	147306	4.05279		18595	1.24	0.87	0.016		0.694038	0.0440069	1232.65	0.138459	0.121919
2016	Male	White	50-54 years	51682	8647529	0.0059765		2016	Male	White	50-54 years	Malignant neoplasms of trachea, bronchus and lung (C33-C34)	2536	8647529	0.293263		49146	0.11	0.06	0.297		0.62491	0.0529744	4188.25		0.00549218
2016	Male	White	55-59 years	78631	8757142	0.00897907		2016	Male	White	55-59 years	Malignant neoplasms of trachea, bronchus and lung (C33-C34)	5681	8757142	0.648728		72950	0.18	0.05	0.186		0.722534	0.083491	10195.4		0.00781484
2016	Male	White	60-64 years	99330	7754844	0.0128088		2016	Male	White	60-64 years	Malignant neoplasms of trachea, bronchus and lung (C33-C34)	8327	7754844	1.07378		91003	0.31	0.12	0.111		0.7113	0.0812853	13320.2		0.0110911
2016	Male	White	65-69 years	119338	6740037	0.0177058		2016	Male	White	65-69 years	Malignant neoplasms of trachea, bronchus and lung (C33-C34)	11119	6740037	1.64969		108219	0.43	0.22	0.073		0.739346	0.0851889	17439.8		0.0151183
2016	Male	White	70-74 years	126477	4696085	0.0269324		2016	Male	White	70-74 years	Malignant neoplasms of trachea, bronchus and lung (C33-C34)	12074	4696085	2.57108		114403	0.63	0.35	0.046		0.754967	0.0854193	18887.7		0.0229104
2016	Male	White	75-79 years	135968	3217524	0.0422586		2016	Male	White	75-79 years	Malignant neoplasms of trachea, bronchus and lung (C33-C34)	10874	3217524	3.37962		125094	0.77	0.52	0.027		0.772164	0.0680347	16907.2		0.0370038
2016	Male	White	80-84 years	148568	2145386	0.06925		2016	Male	White	80-84 years	Malignant neoplasms of trachea, bronchus and lung (C33-C34)	8759	2145386	4.08272		139809	1	0.89	0.016		0.755065	0.0481268	13342.2	0.124055	0.063031
2016	Male	White	85+ years	294729	1972484	0.14942		2016	Male	White	85+ years	Malignant neoplasms of trachea, bronchus and lung (C33-C34)	8366	1972484	4.24135		286363	1.24	0.87	0.016		0.70764	0.0468868	19346.8	0.107732	0.139612
2017	Female	Black or African American	50-54 years	8076	1511616	0.00534263		2017	Female	Black or African American	50-54 years	Malignant neoplasms of trachea, bronchus and lung (C33-C34)	317	1511616	0.209709		7759	0.11	0.06	0.207		0.475464	0.0204283	309.225		0.00513806
2017	Female	Black or African American	55-59 years	12213	1487113	0.00821256		2017	Female	Black or African American	55-59 years	Malignant neoplasms of trachea, bronchus and lung (C33-C34)	830	1487113	0.558128		11383	0.13	0.07	0.175		0.767079	0.0721846	1458.35		0.0072319
2017	Female	Black or African American	60-64 years	15032	1290511	0.0116481		2017	Female	Black or African American	60-64 years	Malignant neoplasms of trachea, bronchus and lung (C33-C34)	951	1290511	0.736917		14081	0.2	0.12	0.087		0.728599	0.0456376	1335.52		0.0106132
2017	Female	Black or African American	65-69 years	16379	1015764	0.0161248		2017	Female	Black or African American	65-69 years	Malignant neoplasms of trachea, bronchus and lung (C33-C34)	1068	1015764	1.05143		15311	0.25	0.17	0.085		0.762228	0.0658527	1822.33		0.0143308
2017	Female	Black or African American	70-74 years	15555	694054	0.0224118		2017	Female	Black or African American	70-74 years	Malignant neoplasms of trachea, bronchus and lung (C33-C34)	1045	694054	1.50565		14510	0.34	0.31	0.069		0.774183	0.0772801	1930.36		0.0196305
2017	Female	Black or African American	75-79 years	16760	481488	0.0348088		2017	Female	Black or African American	75-79 years	Malignant neoplasms of trachea, bronchus and lung (C33-C34)	895	481488	1.85882		15865	0.43	0.33	0.056		0.768671	0.0768966	1907.92		0.0308462
2017	Female	Black or African American	80-84 years	17955	333028	0.0539144		2017	Female	Black or African American	80-84 years	Malignant neoplasms of trachea, bronchus and lung (C33-C34)	746	333028	2.24005		17209	0.85	0.58	0.039		0.620545	0.0527688	1371.02	0.0993894	0.0497975
2017	Female	Black or African American	85+ years	40665	356668	0.114014		2017	Female	Black or African American	85+ years	Malignant neoplasms of trachea, bronchus and lung (C33-C34)	702	356668	1.96822		39963	0.89	0.61	0.039		0.547814	0.0411786	2030.19	0.0852871	0.108322
2017	Female	White	50-54 years	31092	8529970	0.00364503		2017	Female	White	50-54 years	Malignant neoplasms of trachea, bronchus and lung (C33-C34)	2029	8529970	0.237867		29063	0.11	0.06	0.207		0.537557	0.0261213	1849.87		0.00342816
2017	Female	White	55-59 years	49265	9044115	0.00544719		2017	Female	White	55-59 years	Malignant neoplasms of trachea, bronchus and lung (C33-C34)	4494	9044115	0.496898		44771	0.13	0.07	0.175		0.738377	0.0621892	6102.54		0.00477244
2017	Female	White	60-64 years	65057	8448908	0.00770005		2017	Female	White	60-64 years	Malignant neoplasms of trachea, bronchus and lung (C33-C34)	6312	8448908	0.747079		58745	0.2	0.12	0.087		0.732291	0.0464809	7352.74		0.00682979
2017	Female	White	65-69 years	82891	7324656	0.0113167		2017	Female	White	65-69 years	Malignant neoplasms of trachea, bronchus and lung (C33-C34)	8205	7324656	1.12019		74686	0.25	0.17	0.085		0.776823	0.0712968	11698.7		0.00971954
2017	Female	White	70-74 years	105467	5814830	0.0181376		2017	Female	White	70-74 years	Malignant neoplasms of trachea, bronchus and lung (C33-C34)	10153	5814830	1.74605		95314	0.34	0.31	0.069		0.805275	0.09246	16988.7		0.015216
2017	Female	White	75-79 years	122612	4092528	0.02996		2017	Female	White	75-79 years	Malignant neoplasms of trachea, bronchus and lung (C33-C34)	9395	4092528	2.29565		113217	0.43	0.33	0.056		0.812689	0.0992038	18866.8		0.0253499
2017	Female	White	80-84 years	153334	2942426	0.0521114		2017	Female	White	80-84 years	Malignant neoplasms of trachea, bronchus and lung (C33-C34)	7862	2942426	2.67194		145472	0.85	0.58	0.039		0.68188	0.0685901	15338.9	0.128253	0.0468984
2017	Female	White	85+ years	486909	3637636	0.133853		2017	Female	White	85+ years	Malignant neoplasms of trachea, bronchus and lung (C33-C34)	8878	3637636	2.4406		478031	0.89	0.61	0.039		0.635335	0.058681	33691.9	0.102031	0.124591
2017	Male	Black or African American	50-54 years	11123	1330111	0.00836246		2017	Male	Black or African American	50-54 years	Malignant neoplasms of trachea, bronchus and lung (C33-C34)	417	1330111	0.313508		10706	0.11	0.06	0.297		0.649131	0.0586514	898.61		0.00768687
2017	Male	Black or African American	55-59 years	16992	1282134	0.0132529		2017	Male	Black or African American	55-59 years	Malignant neoplasms of trachea, bronchus and lung (C33-C34)	1015	1282134	0.791649		15977	0.18	0.05	0.186		0.772626	0.107534	2502.28		0.0113012
2017	Male	Black or African American	60-64 years	21131	1059505	0.0199442		2017	Male	Black or African American	60-64 years	Malignant neoplasms of trachea, bronchus and lung (C33-C34)	1463	1059505	1.38083		19668	0.31	0.12	0.111		0.775498	0.11207	3338.75		0.016793
2017	Male	Black or African American	65-69 years	21621	784060	0.0275757		2017	Male	Black or African American	65-69 years	Malignant neoplasms of trachea, bronchus and lung (C33-C34)	1692	784060	2.158		19929	0.43	0.22	0.073		0.800741	0.118512	3716.68		0.0228354
2017	Male	Black or African American	70-74 years	18329	504947	0.0362989		2017	Male	Black or African American	70-74 years	Malignant neoplasms of trachea, bronchus and lung (C33-C34)	1464	504947	2.89931		16865	0.63	0.35	0.046		0.782707	0.0991247	2817.62		0.0307188
2017	Male	Black or African American	75-79 years	16500	318991	0.0517256		2017	Male	Black or African American	75-79 years	Malignant neoplasms of trachea, bronchus and lung (C33-C34)	1211	318991	3.79635		15289	0.77	0.52	0.027		0.797173	0.0784621	2164.98		0.0449386
2017	Male	Black or African American	80-84 years	14682	192638	0.0762155		2017	Male	Black or African American	80-84 years	Malignant neoplasms of trachea, bronchus and lung (C33-C34)	778	192638	4.03866		13904	1	0.89	0.016		0.752393	0.0474556	1245.19	0.138598	0.0697516
2017	Male	Black or African American	85+ years	19749	153683	0.128505		2017	Male	Black or African American	85+ years	Malignant neoplasms of trachea, bronchus and lung (C33-C34)	560	153683	3.64386		19189	1.24	0.87	0.016		0.659702	0.0377316	1093.46	0.126868	0.12139
2017	Male	White	50-54 years	49949	8439618	0.0059184		2017	Male	White	50-54 years	Malignant neoplasms of trachea, bronchus and lung (C33-C34)	2208	8439618	0.261623		47741	0.11	0.06	0.297		0.579548	0.0440332	3381.83		0.00551769
2017	Male	White	55-59 years	78134	8744861	0.00893485		2017	Male	White	55-59 years	Malignant neoplasms of trachea, bronchus and lung (C33-C34)	5269	8744861	0.602525		72865	0.18	0.05	0.186		0.701257	0.0755809	9202.13		0.00788256
2017	Male	White	60-64 years	101700	7921070	0.0128392		2017	Male	White	60-64 years	Malignant neoplasms of trachea, bronchus and lung (C33-C34)	8246	7921070	1.04102		93454	0.31	0.12	0.111		0.702215	0.0779385	13074.1		0.0111886
2017	Male	White	65-69 years	118799	6688020	0.017763		2017	Male	White	65-69 years	Malignant neoplasms of trachea, bronchus and lung (C33-C34)	10538	6688020	1.57565		108261	0.43	0.22	0.073		0.727097	0.080231	16348		0.0153186
2017	Male	White	70-74 years	135484	5125212	0.0264348		2017	Male	White	70-74 years	Malignant neoplasms of trachea, bronchus and lung (C33-C34)	12081	5125212	2.35717		123403	0.63	0.35	0.046		0.73273	0.0763757	18277.1		0.0228687
2017	Male	White	75-79 years	141543	3365644	0.0420553		2017	Male	White	75-79 years	Malignant neoplasms of trachea, bronchus and lung (C33-C34)	11045	3365644	3.28169		130498	0.77	0.52	0.027		0.765365	0.0655673	17009.9		0.0370013
2017	Male	White	80-84 years	152837	2184161	0.0699752		2017	Male	White	80-84 years	Malignant neoplasms of trachea, bronchus and lung (C33-C34)	8470	2184161	3.87792		144367	1	0.89	0.016		0.74213	0.0450026	12782.7	0.115712	0.0641227
2017	Male	White	85+ years	304862	2012338	0.151496		2017	Male	White	85+ years	Malignant neoplasms of trachea, bronchus and lung (C33-C34)	8253	2012338	4.1012		296609	1.24	0.87	0.016		0.697649	0.0447471	19030.1	0.100716	0.14204
2018	Female	Black or African American	50-54 years	7823	1485501	0.00526624		2018	Female	Black or African American	50-54 years	Malignant neoplasms of trachea, bronchus and lung (C33-C34)	290	1485501	0.19522		7533	0.11	0.06	0.207		0.436534	0.0174859	258.316		0.00509235
2018	Female	Black or African American	55-59 years	11962	1494625	0.00800335		2018	Female	Black or African American	55-59 years	Malignant neoplasms of trachea, bronchus and lung (C33-C34)	703	1494625	0.470352		11259	0.13	0.07	0.175		0.723611	0.0578225	1159.72		0.00722742
2018	Female	Black or African American	60-64 years	15505	1326621	0.0116876		2018	Female	Black or African American	60-64 years	Malignant neoplasms of trachea, bronchus and lung (C33-C34)	960	1326621	0.723643		14545	0.2	0.12	0.087		0.723621	0.0445348	1342.43		0.0106757
2018	Female	Black or African American	65-69 years	16820	1046769	0.0160685		2018	Female	Black or African American	65-69 years	Malignant neoplasms of trachea, bronchus and lung (C33-C34)	1059	1046769	1.01168		15761	0.25	0.17	0.085		0.752887	0.0626919	1785.39		0.0143629
2018	Female	Black or African American	70-74 years	16762	735599	0.0227869		2018	Female	Black or African American	70-74 years	Malignant neoplasms of trachea, bronchus and lung (C33-C34)	1085	735599	1.47499		15677	0.34	0.31	0.069		0.76949	0.0753262	2015.78		0.0200465
2018	Female	Black or African American	75-79 years	17157	504658	0.0339973		2018	Female	Black or African American	75-79 years	Malignant neoplasms of trachea, bronchus and lung (C33-C34)	940	504658	1.86265		16217	0.43	0.33	0.056		0.769146	0.0770943	1973.24		0.0300872
2018	Female	Black or African American	80-84 years	18261	342065	0.0533846		2018	Female	Black or African American	80-84 years	Malignant neoplasms of trachea, bronchus and lung (C33-C34)	703	342065	2.05516		17558	0.85	0.58	0.039		0.586408	0.045914	1218.4	0.0935209	0.0498227
2018	Female	Black or African American	85+ years	41581	366329	0.113507		2018	Female	Black or African American	85+ years	Malignant neoplasms of trachea, bronchus and lung (C33-C34)	754	366329	2.05826		40827	0.89	0.61	0.039		0.567596	0.0445397	2246.39	0.0822623	0.107375
2018	Female	White	50-54 years	29497	8282823	0.00356123		2018	Female	White	50-54 years	Malignant neoplasms of trachea, bronchus and lung (C33-C34)	1853	8282823	0.223716		27644	0.11	0.06	0.207		0.508305	0.0232643	1585.01		0.00336986
2018	Female	White	55-59 years	48430	8987592	0.00538854		2018	Female	White	55-59 years	Malignant neoplasms of trachea, bronchus and lung (C33-C34)	4293	8987592	0.477659		44137	0.13	0.07	0.175		0.727839	0.0590264	5729.86		0.00475101
2018	Female	White	60-64 years	65453	8565596	0.00764138		2018	Female	White	60-64 years	Malignant neoplasms of trachea, bronchus and lung (C33-C34)	6503	8565596	0.7592		58950	0.2	0.12	0.087		0.736565	0.0474859	7589.18		0.00675538
2018	Female	White	65-69 years	82264	7420270	0.0110864		2018	Female	White	65-69 years	Malignant neoplasms of trachea, bronchus and lung (C33-C34)	7843	7420270	1.05697		74421	0.25	0.17	0.085		0.763475	0.0662928	10921.5		0.00961454
2018	Female	White	70-74 years	107233	6037363	0.0177616		2018	Female	White	70-74 years	Malignant neoplasms of trachea, bronchus and lung (C33-C34)	9715	6037363	1.60915		97518	0.34	0.31	0.069		0.788708	0.0838463	15838.8		0.0151381
2018	Female	White	75-79 years	127849	4337356	0.0294763		2018	Female	White	75-79 years	Malignant neoplasms of trachea, bronchus and lung (C33-C34)	9653	4337356	2.22555		118196	0.43	0.33	0.056		0.806789	0.0956608	19094.7		0.0250739
2018	Female	White	80-84 years	154040	3006298	0.0512391		2018	Female	White	80-84 years	Malignant neoplasms of trachea, bronchus and lung (C33-C34)	7694	3006298	2.55929		146346	0.85	0.58	0.039		0.667877	0.0644891	14576.4	0.122543	0.0463905
2018	Female	White	85+ years	485189	3645647	0.133087		2018	Female	White	85+ years	Malignant neoplasms of trachea, bronchus and lung (C33-C34)	8615	3645647	2.36309		476574	0.89	0.61	0.039		0.623375	0.0558315	31978.2	0.0975618	0.124316
2018	Male	Black or African American	50-54 years	11065	1306939	0.00846635		2018	Male	Black or African American	50-54 years	Malignant neoplasms of trachea, bronchus and lung (C33-C34)	369	1306939	0.282339		10696	0.11	0.06	0.297		0.610398	0.0498968	758.933		0.00788565
2018	Male	Black or African American	55-59 years	16916	1286838	0.0131454		2018	Male	Black or African American	55-59 years	Malignant neoplasms of trachea, bronchus and lung (C33-C34)	903	1286838	0.70172		16013	0.18	0.05	0.186		0.743487	0.0924802	2152.26		0.0114729
2018	Male	Black or African American	60-64 years	21699	1094562	0.0198244		2018	Male	Black or African American	60-64 years	Malignant neoplasms of trachea, bronchus and lung (C33-C34)	1451	1094562	1.32564		20248	0.31	0.12	0.111		0.766151	0.106614	3270.41		0.0168365
2018	Male	Black or African American	65-69 years	22575	806352	0.0279965		2018	Male	Black or African American	65-69 years	Malignant neoplasms of trachea, bronchus and lung (C33-C34)	1670	806352	2.07106		20905	0.43	0.22	0.073		0.792376	0.1129	3683.43		0.0234284
2018	Male	Black or African American	70-74 years	19500	537443	0.0362829		2018	Male	Black or African American	70-74 years	Malignant neoplasms of trachea, bronchus and lung (C33-C34)	1447	537443	2.69238		18053	0.63	0.35	0.046		0.766006	0.0905083	2742.36		0.0311803
2018	Male	Black or African American	75-79 years	17531	335169	0.052305		2018	Male	Black or African American	75-79 years	Malignant neoplasms of trachea, bronchus and lung (C33-C34)	1139	335169	3.39829		16392	0.77	0.52	0.027		0.773415	0.0685043	2003.84		0.0463264
2018	Male	Black or African American	80-84 years	15118	199452	0.0757977		2018	Male	Black or African American	80-84 years	Malignant neoplasms of trachea, bronchus and lung (C33-C34)	752	199452	3.77033		14366	1	0.89	0.016		0.734771	0.0433573	1175.42	0.126898	0.0699044
2018	Male	Black or African American	85+ years	20490	159721	0.128286		2018	Male	Black or African American	85+ years	Malignant neoplasms of trachea, bronchus and lung (C33-C34)	588	159721	3.68142		19902	1.24	0.87	0.016		0.663173	0.0383096	1152.38	0.116906	0.121071
2018	Male	White	50-54 years	47491	8220948	0.00577683		2018	Male	White	50-54 years	Malignant neoplasms of trachea, bronchus and lung (C33-C34)	1970	8220948	0.239632		45521	0.11	0.06	0.297		0.540962	0.0377689	2784.97		0.00543806
2018	Male	White	55-59 years	77821	8695356	0.00894972		2018	Male	White	55-59 years	Malignant neoplasms of trachea, bronchus and lung (C33-C34)	5004	8695356	0.57548		72817	0.18	0.05	0.186		0.687217	0.0709189	8602.93		0.00796035
2018	Male	White	60-64 years	103936	8041918	0.0129243		2018	Male	White	60-64 years	Malignant neoplasms of trachea, bronchus and lung (C33-C34)	8274	8041918	1.02886		95662	0.31	0.12	0.111		0.698695	0.0766929	13117.6		0.0112931
2018	Male	White	65-69 years	120937	6757453	0.0178968		2018	Male	White	65-69 years	Malignant neoplasms of trachea, bronchus and lung (C33-C34)	10014	6757453	1.48192		110923	0.43	0.22	0.073		0.709836	0.0739158	15307.3		0.0156316
2018	Male	White	70-74 years	139717	5334526	0.0261911		2018	Male	White	70-74 years	Malignant neoplasms of trachea, bronchus and lung (C33-C34)	11789	5334526	2.20994		127928	0.63	0.35	0.046		0.714925	0.0700992	17395.9		0.0229301
2018	Male	White	75-79 years	148797	3585272	0.0415023		2018	Male	White	75-79 years	Malignant neoplasms of trachea, bronchus and lung (C33-C34)	10707	3585272	2.98638		138090	0.77	0.52	0.027		0.742163	0.058087	15967.6		0.0370486
2018	Male	White	80-84 years	154243	2250268	0.0685443		2018	Male	White	80-84 years	Malignant neoplasms of trachea, bronchus and lung (C33-C34)	8364	2250268	3.71689		145879	1	0.89	0.016		0.730958	0.042539	12319.3	0.107821	0.0630697
2018	Male	White	85+ years	306101	2044397	0.149727		2018	Male	White	85+ years	Malignant neoplasms of trachea, bronchus and lung (C33-C34)	8042	2044397	3.93368		298059	1.24	0.87	0.016		0.684773	0.0421833	18080.1	0.0942416	0.140883
2019	Female	Black or African American	50-54 years	7568	1459626	0.00518489		2019	Female	Black or African American	50-54 years	Malignant neoplasms of trachea, bronchus and lung (C33-C34)	226	1459626	0.154834		7342	0.11	0.06	0.207		0.289563	0.00923774	133.265		0.00509359
2019	Female	Black or African American	55-59 years	11722	1500329	0.00781295		2019	Female	Black or African American	55-59 years	Malignant neoplasms of trachea, bronchus and lung (C33-C34)	615	1500329	0.40991		11107	0.13	0.07	0.175		0.682857	0.0478039	950.915		0.00717915
2019	Female	Black or African American	60-64 years	15747	1358856	0.0115884		2019	Female	Black or African American	60-64 years	Malignant neoplasms of trachea, bronchus and lung (C33-C34)	1017	1358856	0.748424		14730	0.2	0.12	0.087		0.732772	0.0465925	1431.54		0.0105349
2019	Female	Black or African American	65-69 years	17144	1084162	0.0158131		2019	Female	Black or African American	65-69 years	Malignant neoplasms of trachea, bronchus and lung (C33-C34)	1045	1084162	0.963878		16099	0.25	0.17	0.085		0.740631	0.0588753	1721.79		0.014225
2019	Female	Black or African American	70-74 years	17333	785382	0.0220695		2019	Female	Black or African American	70-74 years	Malignant neoplasms of trachea, bronchus and lung (C33-C34)	1084	785382	1.38022		16249	0.34	0.31	0.069		0.753662	0.0692599	1942.37		0.0195964
2019	Female	Black or African American	75-79 years	17563	527382	0.0333022		2019	Female	Black or African American	75-79 years	Malignant neoplasms of trachea, bronchus and lung (C33-C34)	934	527382	1.77101		16629	0.43	0.33	0.056		0.757201	0.0723462	1910.27		0.0296801
2019	Female	Black or African American	80-84 years	18634	355016	0.0524878		2019	Female	Black or African American	80-84 years	Malignant neoplasms of trachea, bronchus and lung (C33-C34)	743	355016	2.09286		17891	0.85	0.58	0.039		0.593858	0.0473157	1287.76	0.0887128	0.0488604
2019	Female	Black or African American	85+ years	41711	373495	0.111678		2019	Female	Black or African American	85+ years	Malignant neoplasms of trachea, bronchus and lung (C33-C34)	743	373495	1.98932		40968	0.89	0.61	0.039		0.55261	0.0419673	2129.91	0.0780604	0.105975
2019	Female	White	50-54 years	27959	8083996	0.00345856		2019	Female	White	50-54 years	Malignant neoplasms of trachea, bronchus and lung (C33-C34)	1605	8083996	0.19854		26354	0.11	0.06	0.207		0.445957	0.0181609	1194.37		0.00331082
2019	Female	White	55-59 years	47458	8928835	0.00531514		2019	Female	White	55-59 years	Malignant neoplasms of trachea, bronchus and lung (C33-C34)	3969	8928835	0.444515		43489	0.13	0.07	0.175		0.707546	0.0535528	5137.21		0.00473979
2019	Female	White	60-64 years	66839	8631512	0.0077436		2019	Female	White	60-64 years	Malignant neoplasms of trachea, bronchus and lung (C33-C34)	6274	8631512	0.726871		60565	0.2	0.12	0.087		0.724848	0.0448031	7261.2		0.00690236
2019	Female	White	65-69 years	82629	7565704	0.0109215		2019	Female	White	65-69 years	Malignant neoplasms of trachea, bronchus and lung (C33-C34)	7655	7565704	1.0118		74974	0.25	0.17	0.085		0.752916	0.0627013	10464.5		0.00953837
2019	Female	White	70-74 years	110147	6290097	0.0175112		2019	Female	White	70-74 years	Malignant neoplasms of trachea, bronchus and lung (C33-C34)	9617	6290097	1.52891		100530	0.34	0.31	0.069		0.77762	0.0787602	15396.1		0.0150635
2019	Female	White	75-79 years	130491	4509789	0.0289351		2019	Female	White	75-79 years	Malignant neoplasms of trachea, bronchus and lung (C33-C34)	9601	4509789	2.12892		120890	0.43	0.33	0.056		0.79802	0.0907542	18633.1		0.0248034
2019	Female	White	80-84 years	155389	3084052	0.0503847		2019	Female	White	80-84 years	Malignant neoplasms of trachea, bronchus and lung (C33-C34)	7678	3084052	2.48958		147711	0.85	0.58	0.039		0.658577	0.0619422	14206.1	0.11643	0.0457784
2019	Female	White	85+ years	476890	3636227	0.13115		2019	Female	White	85+ years	Malignant neoplasms of trachea, bronchus and lung (C33-C34)	8687	3636227	2.38901		468203	0.89	0.61	0.039		0.627461	0.0567855	32037.9	0.0950358	0.122339
2019	Male	Black or African American	50-54 years	10818	1282378	0.00843589		2019	Male	Black or African American	50-54 years	Malignant neoplasms of trachea, bronchus and lung (C33-C34)	317	1282378	0.247197		10501	0.11	0.06	0.297		0.555011	0.0399285	595.228		0.00797173
2019	Male	Black or African American	55-59 years	16985	1291177	0.0131547		2019	Male	Black or African American	55-59 years	Malignant neoplasms of trachea, bronchus and lung (C33-C34)	900	1291177	0.697038		16085	0.18	0.05	0.186		0.741765	0.0916896	2142.42		0.0114954
2019	Male	Black or African American	60-64 years	22062	1125454	0.0196028		2019	Male	Black or African American	60-64 years	Malignant neoplasms of trachea, bronchus and lung (C33-C34)	1415	1125454	1.25727		20647	0.31	0.12	0.111		0.753434	0.0998078	3126.84		0.0168245
2019	Male	Black or African American	65-69 years	23018	834767	0.0275742		2019	Male	Black or African American	65-69 years	Malignant neoplasms of trachea, bronchus and lung (C33-C34)	1590	834767	1.90472		21428	0.43	0.22	0.073		0.774245	0.102062	3418.04		0.0234796
2019	Male	Black or African American	70-74 years	20560	572608	0.0359059		2019	Male	Black or African American	70-74 years	Malignant neoplasms of trachea, bronchus and lung (C33-C34)	1523	572608	2.65976		19037	0.63	0.35	0.046		0.763137	0.0891426	2859.27		0.0309125
2019	Male	Black or African American	75-79 years	17544	350280	0.0500856		2019	Male	Black or African American	75-79 years	Malignant neoplasms of trachea, bronchus and lung (C33-C34)	1148	350280	3.27738		16396	0.77	0.52	0.027		0.765056	0.0654585	1951.54		0.0445143
2019	Male	Black or African American	80-84 years	15514	210005	0.0738744		2019	Male	Black or African American	80-84 years	Malignant neoplasms of trachea, bronchus and lung (C33-C34)	780	210005	3.7142		14734	1	0.89	0.016		0.730763	0.0424977	1196.16	0.120865	0.0681786
2019	Male	Black or African American	85+ years	20848	164956	0.126385		2019	Male	Black or African American	85+ years	Malignant neoplasms of trachea, bronchus and lung (C33-C34)	611	164956	3.70402		20237	1.24	0.87	0.016		0.665228	0.0386573	1188.76	0.111831	0.119179
2019	Male	White	50-54 years	46119	8044937	0.00573267		2019	Male	White	50-54 years	Malignant neoplasms of trachea, bronchus and lung (C33-C34)	1669	8044937	0.20746		44450	0.11	0.06	0.297		0.469776	0.0285306	2052.24		0.00547758
2019	Male	White	55-59 years	76520	8647642	0.00884865		2019	Male	White	55-59 years	Malignant neoplasms of trachea, bronchus and lung (C33-C34)	4525	8647642	0.523264		71995	0.18	0.05	0.186		0.656005	0.0618516	7421.43		0.00799045
2019	Male	White	60-64 years	104366	8123388	0.0128476		2019	Male	White	60-64 years	Malignant neoplasms of trachea, bronchus and lung (C33-C34)	7884	8123388	0.970531		96482	0.31	0.12	0.111		0.680587	0.0706956	12186.6		0.0113474
2019	Male	White	65-69 years	122916	6878517	0.0178695		2019	Male	White	65-69 years	Malignant neoplasms of trachea, bronchus and lung (C33-C34)	9931	6878517	1.44377		112985	0.43	0.22	0.073		0.702169	0.0713332	15032.8		0.0156841
2019	Male	White	70-74 years	143321	5564048	0.0257584		2019	Male	White	70-74 years	Malignant neoplasms of trachea, bronchus and lung (C33-C34)	11589	5564048	2.08284		131732	0.63	0.35	0.046		0.697528	0.0646462	16599.6		0.022775
2019	Male	White	75-79 years	153156	3732378	0.0410344		2019	Male	White	75-79 years	Malignant neoplasms of trachea, bronchus and lung (C33-C34)	11026	3732378	2.95415		142130	0.77	0.52	0.027		0.73935	0.0572669	16291.4		0.0366695
2019	Male	White	80-84 years	156966	2320075	0.0676556		2019	Male	White	80-84 years	Malignant neoplasms of trachea, bronchus and lung (C33-C34)	8391	2320075	3.61669		148575	1	0.89	0.016		0.723504	0.0410028	12162.9	0.101756	0.0624131
2019	Male	White	85+ years	306392	2080660	0.147257		2019	Male	White	85+ years	Malignant neoplasms of trachea, bronchus and lung (C33-C34)	7763	2080660	3.73103		298629	1.24	0.87	0.016		0.667652	0.0390726	16851.2	0.0888468	0.139158

## Sheet: SAF Variance
Smoking-attributable fractions of deaths (2.5% and 97.5% percentiles) in the US over time, ages 50-84, by sex and race group. Results from N=10,000 replications.
Year	African-American males		African-American females		White males		White females
	0.025	0.975	0.025	0.975	0.025	0.975	0.025	0.975
2000	25	27.8	11.8	14.8	18.9	21.4	14.3	17.9
2001	24.4	27.1025	11.6	14.5	18.5	21	14.2	17.8
2002	23.9	26.5	12.1	15.1	18.2	20.6	14.5	18.3
2003	22.9	25.5	12.1	15.1	17.8975	20.2	14.5	18.2
2004	22.8	25.2	12.2	15.2	17.6	19.9	14.5	18.2
2005	21.8	24.2	12.2	15.2	17.4	19.6	14.4	18
2006	21.4	23.6	12	14.9	17	19.2	14.5	18
2007	20.7	22.9	11.8	14.6	16.5	18.6	14.6	18.2
2008	19.7	21.9	11.4	14.2	16.1	18.2	14.3	17.9
2009	19.8	21.8	11.4	14.1	15.8	17.7	14.3	17.7
2010	19.6	21.6	11.6	14.2	15.4	17.3	14.2	17.6
2011	18.6	20.6	11.3	13.8	14.9	16.7	13.8	17
2012	18.1	20	11.4	14	14.4	16.1	13.7	16.9
2013	17.5	19.4	11	13.5	13.7	15.4	13.3	16.5
2014	16.4	18.2	10.6	13	13.2	14.8	13.2	16.3
2015	15.4	17.1	9.8	12.1	12.6	14.1	12.6	15.6
2016	14.3	15.9	9.4	11.6	11.7	13.1	11.9	14.8
2017	13.1	14.6	8.9	11	10.9	12.2	11.4	14.2
2018	12	13.4	8.3	10.4	10.1	11.4	10.9	13.6
2019	11.4	12.8	7.9	9.9	9.6	10.8	10.4	12.9

## Sheet: 2019 Alternative
All Causes								Lung Cancer													Lariscy Never Smoker Lung Cancer Death Rates						CPS II Never Smoker Lung Cancer Death Rates
Gender	Race	Five-Year Age Groups	Five-Year Age Groups Code	Deaths	Population	Death Rate		Gender	Race	Five-Year Age Groups	Cause of Death	Deaths	Population	Death Rate per 1000		Deaths - Lung Cancer Deaths	Never Smoker Lung Cancer Death Rate - Lariscy	Never Smoker Lung Cancer Death Rate - CPS II	BL coefficient Fenelon		AL	AO	SAD	SAF	Death Rate without SAD		AL	AO	SAD	SAF
Female	Black or African American	50-54 years	50-54	7568	1459626	0.00518489		Female	Black or African American	50-54 years	Malignant neoplasms of trachea, bronchus and lung (C33-C34)	226	1459626	0.154834		7342	0.11	0.06	0.207		0.289563	0.00923774	133.265		0.00509359		0.612489	0.0194392	281.145
Female	Black or African American	55-59 years	55-59	11722	1500329	0.00781295		Female	Black or African American	55-59 years	Malignant neoplasms of trachea, bronchus and lung (C33-C34)	615	1500329	0.40991		11107	0.13	0.07	0.175		0.682857	0.0478039	950.915		0.00717915		0.829231	0.0577496	1151.4
Female	Black or African American	60-64 years	60-64	15747	1358856	0.0115884		Female	Black or African American	60-64 years	Malignant neoplasms of trachea, bronchus and lung (C33-C34)	1017	1358856	0.748424		14730	0.2	0.12	0.087		0.732772	0.0465925	1431.54		0.0105349		0.839663	0.0532052	1637.65
Female	Black or African American	65-69 years	65-69	17144	1084162	0.0158131		Female	Black or African American	65-69 years	Malignant neoplasms of trachea, bronchus and lung (C33-C34)	1045	1084162	0.963878		16099	0.25	0.17	0.085		0.740631	0.0588753	1721.79		0.014225		0.823629	0.0652532	1911.2
Female	Black or African American	70-74 years	70-74	17333	785382	0.0220695		Female	Black or African American	70-74 years	Malignant neoplasms of trachea, bronchus and lung (C33-C34)	1084	785382	1.38022		16249	0.34	0.31	0.069		0.753662	0.0692599	1942.37		0.0195964		0.775398	0.0711845	1997.21
Female	Black or African American	75-79 years	75-79	17563	527382	0.0333022		Female	Black or African American	75-79 years	Malignant neoplasms of trachea, bronchus and lung (C33-C34)	934	527382	1.77101		16629	0.43	0.33	0.056		0.757201	0.0723462	1910.27		0.0296801		0.813666	0.0775266	2049.15
Female	Black or African American	80-84 years	80-84	18634	355016	0.0524878		Female	Black or African American	80-84 years	Malignant neoplasms of trachea, bronchus and lung (C33-C34)	743	355016	2.09286		17891	0.85	0.58	0.039		0.593858	0.0473157	1287.76	0.0887128	0.0488604		0.722868	0.0572948	1562.15	0.100178
Female	Black or African American	85+ years	85	41711	373495	0.111678		Female	Black or African American	85+ years	Malignant neoplasms of trachea, bronchus and lung (C33-C34)	743	373495	1.98932		40968	0.89	0.61	0.039		0.55261	0.0419673	2129.91	0.0780604	0.105975		0.693362	0.0523721	2660.75	0.0898825
Female	White	50-54 years	50-54	27959	8083996	0.00345856		Female	White	50-54 years	Malignant neoplasms of trachea, bronchus and lung (C33-C34)	1605	8083996	0.19854		26354	0.11	0.06	0.207		0.445957	0.0181609	1194.37		0.00331082		0.697795	0.0282706	1865
Female	White	55-59 years	55-59	47458	8928835	0.00531514		Female	White	55-59 years	Malignant neoplasms of trachea, bronchus and lung (C33-C34)	3969	8928835	0.444515		43489	0.13	0.07	0.175		0.707546	0.0535528	5137.21		0.00473979		0.842525	0.0634385	6102.86
Female	White	60-64 years	60-64	66839	8631512	0.0077436		Female	White	60-64 years	Malignant neoplasms of trachea, bronchus and lung (C33-C34)	6274	8631512	0.726871		60565	0.2	0.12	0.087		0.724848	0.0448031	7261.2		0.00690236		0.834909	0.0514282	8352.97
Female	White	65-69 years	65-69	82629	7565704	0.0109215		Female	White	65-69 years	Malignant neoplasms of trachea, bronchus and lung (C33-C34)	7655	7565704	1.0118		74974	0.25	0.17	0.085		0.752916	0.0627013	10464.5		0.00953837		0.831983	0.0690533	11546
Female	White	70-74 years	70-74	110147	6290097	0.0175112		Female	White	70-74 years	Malignant neoplasms of trachea, bronchus and lung (C33-C34)	9617	6290097	1.52891		100530	0.34	0.31	0.069		0.77762	0.0787602	15396.1		0.0150635		0.797241	0.0806652	15776.3
Female	White	75-79 years	75-79	130491	4509789	0.0289351		Female	White	75-79 years	Malignant neoplasms of trachea, bronchus and lung (C33-C34)	9601	4509789	2.12892		120890	0.43	0.33	0.056		0.79802	0.0907542	18633.1		0.0248034		0.844992	0.0958317	19697.9
Female	White	80-84 years	80-84	155389	3084052	0.0503847		Female	White	80-84 years	Malignant neoplasms of trachea, bronchus and lung (C33-C34)	7678	3084052	2.48958		147711	0.85	0.58	0.039		0.658577	0.0619422	14206.1	0.11643	0.0457784		0.767029	0.0717681	16490.2	0.128571
Female	White	85+ years	85	476890	3636227	0.13115		Female	White	85+ years	Malignant neoplasms of trachea, bronchus and lung (C33-C34)	8687	3636227	2.38901		468203	0.89	0.61	0.039		0.627461	0.0567855	32037.9	0.0950358	0.122339		0.744665	0.0670294	37852.3	0.107199
Male	Black or African American	50-54 years	50-54	10818	1282378	0.00843589		Male	Black or African American	50-54 years	Malignant neoplasms of trachea, bronchus and lung (C33-C34)	317	1282378	0.247197		10501	0.11	0.06	0.297		0.555011	0.0399285	595.228		0.00797173		0.757279	0.0540802	807.954
Male	Black or African American	55-59 years	55-59	16985	1291177	0.0131547		Male	Black or African American	55-59 years	Malignant neoplasms of trachea, bronchus and lung (C33-C34)	900	1291177	0.697038		16085	0.18	0.05	0.186		0.741765	0.0916896	2142.42		0.0114954		0.928268	0.113389	2659.31
Male	Black or African American	60-64 years	60-64	22062	1125454	0.0196028		Male	Black or African American	60-64 years	Malignant neoplasms of trachea, bronchus and lung (C33-C34)	1415	1125454	1.25727		20647	0.31	0.12	0.111		0.753434	0.0998078	3126.84		0.0168245		0.904555	0.118594	3728.56
Male	Black or African American	65-69 years	65-69	23018	834767	0.0275742		Male	Black or African American	65-69 years	Malignant neoplasms of trachea, bronchus and lung (C33-C34)	1590	834767	1.90472		21428	0.43	0.22	0.073		0.774245	0.102062	3418.04		0.0234796		0.884498	0.115723	3886.06
Male	Black or African American	70-74 years	70-74	20560	572608	0.0359059		Male	Black or African American	70-74 years	Malignant neoplasms of trachea, bronchus and lung (C33-C34)	1523	572608	2.65976		19037	0.63	0.35	0.046		0.763137	0.0891426	2859.27		0.0309125		0.868409	0.100799	3241.5
Male	Black or African American	75-79 years	75-79	17544	350280	0.0500856		Male	Black or African American	75-79 years	Malignant neoplasms of trachea, bronchus and lung (C33-C34)	1148	350280	3.27738		16396	0.77	0.52	0.027		0.765056	0.0654585	1951.54		0.0445143		0.841337	0.0717454	2142.19
Male	Black or African American	80-84 years	80-84	15514	210005	0.0738744		Male	Black or African American	80-84 years	Malignant neoplasms of trachea, bronchus and lung (C33-C34)	780	210005	3.7142		14734	1	0.89	0.016		0.730763	0.0424977	1196.16	0.120865	0.0681786		0.760379	0.0441814	1244.06	0.139996
Male	Black or African American	85+ years	85	20848	164956	0.126385		Male	Black or African American	85+ years	Malignant neoplasms of trachea, bronchus and lung (C33-C34)	611	164956	3.70402		20237	1.24	0.87	0.016		0.665228	0.0386573	1188.76	0.111831	0.119179		0.76512	0.0443316	1364.63	0.12945
Male	White	50-54 years	50-54	46119	8044937	0.00573267		Male	White	50-54 years	Malignant neoplasms of trachea, bronchus and lung (C33-C34)	1669	8044937	0.20746		44450	0.11	0.06	0.297		0.469776	0.0285306	2052.24		0.00547758		0.710787	0.0428503	3091
Male	White	55-59 years	55-59	76520	8647642	0.00884865		Male	White	55-59 years	Malignant neoplasms of trachea, bronchus and lung (C33-C34)	4525	8647642	0.523264		71995	0.18	0.05	0.186		0.656005	0.0618516	7421.43		0.00799045		0.904446	0.0842639	10159.2
Male	White	60-64 years	60-64	104366	8123388	0.0128476		Male	White	60-64 years	Malignant neoplasms of trachea, bronchus and lung (C33-C34)	7884	8123388	0.970531		96482	0.31	0.12	0.111		0.680587	0.0706956	12186.6		0.0113474		0.876356	0.0900894	15601.2
Male	White	65-69 years	65-69	122916	6878517	0.0178695		Male	White	65-69 years	Malignant neoplasms of trachea, bronchus and lung (C33-C34)	9931	6878517	1.44377		112985	0.43	0.22	0.073		0.702169	0.0713332	15032.8		0.0156841		0.847621	0.0854611	18073.5
Male	White	70-74 years	70-74	143321	5564048	0.0257584		Male	White	70-74 years	Malignant neoplasms of trachea, bronchus and lung (C33-C34)	11589	5564048	2.08284		131732	0.63	0.35	0.046		0.697528	0.0646462	16599.6		0.022775		0.83196	0.0766163	19734.4
Male	White	75-79 years	75-79	153156	3732378	0.0410344		Male	White	75-79 years	Malignant neoplasms of trachea, bronchus and lung (C33-C34)	11026	3732378	2.95415		142130	0.77	0.52	0.027		0.73935	0.0572669	16291.4		0.0366695		0.823976	0.0636089	18125.9
Male	White	80-84 years	80-84	156966	2320075	0.0676556		Male	White	80-84 years	Malignant neoplasms of trachea, bronchus and lung (C33-C34)	8391	2320075	3.61669		148575	1	0.89	0.016		0.723504	0.0410028	12162.9	0.101756	0.0624131		0.753919	0.0426891	12668.7	0.121307
Male	White	85+ years	85	306392	2080660	0.147257		Male	White	85+ years	Malignant neoplasms of trachea, bronchus and lung (C33-C34)	7763	2080660	3.73103		298629	1.24	0.87	0.016		0.667652	0.0390726	16851.2	0.0888468	0.139158		0.76682	0.0447445	19314.8	0.10522
Restricted to non-Hispanics
Female	Black or African American	50-54 years	50-54	7480	1377231	543.119		Female	Black or African American	50-54 years	Malignant neoplasms of trachea, bronchus and lung (C33-C34)	221	1377231	0.160467		7259	0.11	0.06	0.207		0.3145	0.0103923	144.942		0.00532595		0.626091	0.0205819	287.77
Female	Black or African American	55-59 years	55-59	11577	1428980	810.158		Female	Black or African American	55-59 years	Malignant neoplasms of trachea, bronchus and lung (C33-C34)	607	1428980	0.424779		10970	0.13	0.07	0.175		0.693958	0.0502783	972.785		0.00742083		0.835208	0.0601982	1167.35
Female	Black or African American	60-64 years	60-64	15569	1301964	1195.81		Female	Black or African American	60-64 years	Malignant neoplasms of trachea, bronchus and lung (C33-C34)	1008	1301964	0.774215		14561	0.2	0.12	0.087		0.741674	0.0487294	1457.16		0.0108389		0.845004	0.0553272	1657.38
Female	Black or African American	65-69 years	65-69	16966	1042963	1626.71		Female	Black or African American	65-69 years	Malignant neoplasms of trachea, bronchus and lung (C33-C34)	1033	1042963	0.990447		15933	0.25	0.17	0.085		0.747589	0.0609983	1744.15		0.0145948		0.82836	0.0673619	1928.97
Female	Black or African American	70-74 years	70-74	17137	756006	2266.78		Female	Black or African American	70-74 years	Malignant neoplasms of trachea, bronchus and lung (C33-C34)	1080	756006	1.42856		16057	0.34	0.31	0.069		0.761998	0.0723592	1984.83		0.0200424		0.782998	0.0742774	2038.31
Female	Black or African American	75-79 years	75-79	17376	508214	3419.03		Female	Black or African American	75-79 years	Malignant neoplasms of trachea, bronchus and lung (C33-C34)	926	508214	1.82207		16450	0.43	0.33	0.056		0.764004	0.0749946	1941.13		0.0303708		0.818887	0.0801602	2076.92
Female	Black or African American	80-84 years	80-84	18403	341870	5383.04		Female	Black or African American	80-84 years	Malignant neoplasms of trachea, bronchus and lung (C33-C34)	740	341870	2.16457		17663	0.85	0.58	0.039		0.607311	0.049976	1332.14	0.0916401	0.0499338		0.732048	0.0599273	1600.21	0.102929
Female	Black or African American	85+ years	85	41162	360819	11407.9		Female	Black or African American	85+ years	Malignant neoplasms of trachea, bronchus and lung (C33-C34)	741	360819	2.05366		40421	0.89	0.61	0.039		0.566628	0.0443684	2213.29	0.0809392	0.107945		0.70297	0.0547471	2733.83	0.0926117
Female	White	50-54 years	50-54	24395	6599377	369.656		Female	White	50-54 years	Malignant neoplasms of trachea, bronchus and lung (C33-C34)	1527	6599377	0.231385		22868	0.11	0.06	0.207		0.524603	0.0248137	1368.51		0.00348919		0.740692	0.0348549	1928.1
Female	White	55-59 years	55-59	42466	7625376	556.904		Female	White	55-59 years	Malignant neoplasms of trachea, bronchus and lung (C33-C34)	3800	7625376	0.498336		38666	0.13	0.07	0.175		0.739132	0.0624253	5222.44		0.00488416		0.859533	0.0722183	6058.62
Female	White	60-64 years	60-64	60587	7581734	799.118		Female	White	60-64 years	Malignant neoplasms of trachea, bronchus and lung (C33-C34)	6029	7581734	0.795201		54558	0.2	0.12	0.087		0.748491	0.0504646	7265.9		0.00703284		0.849095	0.0570504	8231.75
Female	White	65-69 years	65-69	75438	6763238	1115.41		Female	White	65-69 years	Malignant neoplasms of trachea, bronchus and lung (C33-C34)	7353	6763238	1.0872		68085	0.25	0.17	0.085		0.770052	0.0686891	10338.9		0.00962544		0.843635	0.0750005	11309.7
Female	White	70-74 years	70-74	101633	5692824	1785.28		Female	White	70-74 years	Malignant neoplasms of trachea, bronchus and lung (C33-C34)	9244	5692824	1.6238		92389	0.34	0.31	0.069		0.790614	0.084772	15140.4		0.0151933		0.80909	0.0866646	15486.1
Female	White	75-79 years	75-79	120998	4095254	2954.59		Female	White	75-79 years	Malignant neoplasms of trachea, bronchus and lung (C33-C34)	9261	4095254	2.2614		111737	0.43	0.33	0.056		0.809852	0.0974745	18391.5		0.025055		0.854073	0.102514	19364.2
Female	White	80-84 years	80-84	143958	2794000	5152.4		Female	White	80-84 years	Malignant neoplasms of trachea, bronchus and lung (C33-C34)	7372	2794000	2.63851		136586	0.85	0.58	0.039		0.677849	0.0673749	14199.6	0.126305	0.0464418		0.780179	0.0771439	16288.3	0.138139
Female	White	85+ years	85	447521	3334297	13421.7		Female	White	85+ years	Malignant neoplasms of trachea, bronchus and lung (C33-C34)	8257	3334297	2.47638		439264	0.89	0.61	0.039		0.640605	0.059994	31642.7	0.101839	0.124727		0.753673	0.070203	37060.7	0.113793
Male	Black or African American	50-54 years	50-54	10611	1208849	877.777		Male	Black or African American	50-54 years	Malignant neoplasms of trachea, bronchus and lung (C33-C34)	313	1208849	0.258924		10298	0.11	0.06	0.297		0.575165	0.0432665	625.585		0.00826027		0.768272	0.057369	831.255
Male	Black or African American	55-59 years	55-59	16716	1228490	1360.69		Male	Black or African American	55-59 years	Malignant neoplasms of trachea, bronchus and lung (C33-C34)	895	1228490	0.728537		15821	0.18	0.05	0.186		0.752929	0.0969956	2208.44		0.0118093		0.931369	0.118568	2709.45
Male	Black or African American	60-64 years	60-64	21752	1076824	2020.01		Male	Black or African American	60-64 years	Malignant neoplasms of trachea, bronchus and lung (C33-C34)	1397	1076824	1.29733		20355	0.31	0.12	0.111		0.761048	0.103802	3176.08		0.0172507		0.907503	0.122505	3761.37
Male	Black or African American	65-69 years	65-69	22700	800482	2835.79		Male	Black or African American	65-69 years	Malignant neoplasms of trachea, bronchus and lung (C33-C34)	1576	800482	1.96881		21124	0.43	0.22	0.073		0.781594	0.106254	3476.3		0.0240152		0.888258	0.11985	3931.61
Male	Black or African American	70-74 years	70-74	20252	550140	3681.24		Male	Black or African American	70-74 years	Malignant neoplasms of trachea, bronchus and lung (C33-C34)	1510	550140	2.74476		18742	0.63	0.35	0.046		0.770471	0.092697	2900.74		0.0315397		0.872484	0.104308	3272.39
Male	Black or African American	75-79 years	75-79	17272	336433	5133.86		Male	Black or African American	75-79 years	Malignant neoplasms of trachea, bronchus and lung (C33-C34)	1131	336433	3.36174		16141	0.77	0.52	0.027		0.770952	0.0675847	1962.83		0.0455044		0.845318	0.0738573	2148.19
Male	Black or African American	80-84 years	80-84	15270	201218	7588.78		Male	Black or African American	80-84 years	Malignant neoplasms of trachea, bronchus and lung (C33-C34)	772	201218	3.83663		14498	1	0.89	0.016		0.739355	0.0443716	1214.08	0.124939	0.0698542		0.768026	0.046052	1260.58	0.14381
Male	Black or African American	85+ years	85	20476	158499	12918.7		Male	Black or African American	85+ years	Malignant neoplasms of trachea, bronchus and lung (C33-C34)	599	158499	3.7792		19877	1.24	0.87	0.016		0.671889	0.039813	1193.82	0.115533	0.121655		0.769793	0.0454805	1365.12	0.13292
Male	White	50-54 years	50-54	39079	6529005	598.544		Male	White	50-54 years	Malignant neoplasms of trachea, bronchus and lung (C33-C34)	1556	6529005	0.238321		37523	0.11	0.06	0.297		0.538438	0.0373943	2240.96		0.00564221		0.748239	0.0515834	3099.82
Male	White	55-59 years	55-59	67140	7369813	911.014		Male	White	55-59 years	Malignant neoplasms of trachea, bronchus and lung (C33-C34)	4291	7369813	0.58224		62849	0.18	0.05	0.186		0.690849	0.0720864	7494.99		0.00809315		0.914125	0.0942543	9846.29
Male	White	60-64 years	60-64	93842	7151623	1312.18		Male	White	60-64 years	Malignant neoplasms of trachea, bronchus and lung (C33-C34)	7561	7151623	1.05724		86281	0.31	0.12	0.111		0.706784	0.0795972	12211.7		0.0114142		0.886497	0.0988053	15227.8
Male	White	65-69 years	65-69	112008	6184025	1811.25		Male	White	65-69 years	Malignant neoplasms of trachea, bronchus and lung (C33-C34)	9388	6184025	1.51811		102620	0.43	0.22	0.073		0.716752	0.0763589	14564.8		0.0157572		0.855082	0.0904103	17305.4
Male	White	70-74 years	70-74	132328	5076365	2606.75		Male	White	70-74 years	Malignant neoplasms of trachea, bronchus and lung (C33-C34)	11004	5076365	2.16769		121324	0.63	0.35	0.046		0.709368	0.0682902	16091.1		0.0228977		0.838538	0.0802137	18959.1
Male	White	75-79 years	75-79	142531	3426428	4159.75		Male	White	75-79 years	Malignant neoplasms of trachea, bronchus and lung (C33-C34)	10470	3426428	3.05566		132061	0.77	0.52	0.027		0.748009	0.0598472	15735.1		0.0370053		0.829824	0.0661718	17427
Male	White	80-84 years	80-84	146273	2121021	6896.35		Male	White	80-84 years	Malignant neoplasms of trachea, bronchus and lung (C33-C34)	7959	2121021	3.75244		138314	1	0.89	0.016		0.733507	0.0430834	11797	0.109296	0.0634015		0.762821	0.0447661	12263.1	0.12838
Male	White	85+ years	85	287364	1907106	15068.1		Male	White	85+ years	Malignant neoplasms of trachea, bronchus and lung (C33-C34)	7323	1907106	3.83985		280041	1.24	0.87	0.016		0.677071	0.0407443	16368.3	0.0945594	0.142098		0.773429	0.0464063	18659.5	0.110515
