# Supplementary material for: The contribution of smoking-attributable mortality to differences in mortality and life expectancy among US African-American and white adults, 2000–2019
Source: Demogr Res. Author manuscript; Available in PMC 2022 May 26. (PMC9134211; doi:10.4054/demres.2022.46.31)
Supplement: Life Tables [file NIHMS1807313-supplement-Life_Tables.xlsx]

## Sheet: Life Expectancy
	2000	2001	2002	2003	2004	2005	2006	2007	2008	2009	2010	2011	2012	2013	2014	2015	2016	2017	2018	2019
Observed e50, African-American females	29.2459	29.3459	29.4671	29.6395	30.0436	30.1318	30.6286	30.873	31.0956	31.5313	31.6181	31.8615	32.0779	32.1258	32.2562	32.3045	32.3316	32.4492	32.5315	32.7645
Observed e50, white females	32.1182	32.2442	32.3034	32.4302	32.813	32.7847	33.0824	33.3208	33.2402	33.6409	33.6178	33.6426	33.7424	33.7331	33.8356	33.668	33.8189	33.7506	33.8886	34.0402
Adjusted e50,1 African-American females	30.6745	30.7284	30.9059	31.0756	31.4969	31.5966	32.0574	32.2804	32.4797	32.8848	33.0707	33.2567	33.4366	33.4869	33.5768	33.5307	33.5471	33.5483	33.5946	33.7675
Adjusted e50,1 white females	33.6314	33.7533	33.8348	33.9625	34.3655	34.3189	34.6382	34.8926	34.7686	35.2017	35.1398	35.1202	35.203	35.1485	35.2382	35.0261	35.1107	34.9689	35.0436	35.1568
Observed Difference in e50, Females	2.87232	2.89835	2.83629	2.79068	2.76936	2.65288	2.45381	2.44779	2.14462	2.10965	1.99978	1.78115	1.66451	1.60736	1.57941	1.36355	1.48726	1.30138	1.35715	1.27572
Adjusted Difference in e50, Females	2.95689	3.02488	2.92892	2.88687	2.86858	2.72226	2.58078	2.61216	2.28885	2.31689	2.06908	1.86346	1.76631	1.66155	1.66143	1.4954	1.56361	1.4206	1.44899	1.38931
Observed e50, African-American males	24.3154	24.5678	24.7045	24.8759	25.2771	25.4213	25.7938	26.105	26.4145	26.8072	26.9933	27.3738	27.4768	27.5568	27.7507	27.7542	27.7424	27.7831	27.7609	27.9545
Observed e50, white males	28.2483	28.4736	28.5487	28.7688	29.1536	29.1803	29.4879	29.7111	29.6923	29.9908	29.9997	30.1125	30.2028	30.1973	30.2555	30.1763	30.2709	30.2587	30.3479	30.4743
Adjusted e50,1 African-American males	27.5218	27.6482	27.6883	27.7424	28.0893	28.1304	28.4263	28.6852	28.8537	29.2399	29.3653	29.621	29.6839	29.6716	29.7524	29.6377	29.4793	29.369	29.2178	29.3541
Adjusted e50,1 white males	30.366	30.5584	30.5697	30.7483	31.1114	31.1057	31.3781	31.5394	31.4728	31.7278	31.6873	31.7339	31.7748	31.6945	31.6965	31.5401	31.5438	31.4323	31.4437	31.5007
Observed Difference in e50, Males	3.93285	3.90578	3.84413	3.89292	3.87653	3.75897	3.69407	3.60612	3.27775	3.18361	3.00639	2.73862	2.72597	2.64047	2.50485	2.42207	2.52851	2.47569	2.58695	2.51985
Adjusted Difference in e50, Males	2.84421	2.91018	2.88133	3.00592	3.02216	2.97531	2.9518	2.8542	2.61909	2.48797	2.32203	2.11286	2.09089	2.02297	1.94408	1.90245	2.06449	2.06331	2.2259	2.14665
% Change in Difference in e50 without SAM, Females	-0.0294401	-0.043655	-0.0326597	-0.0344685	-0.0358272	-0.0261529	-0.0517468	-0.0671514	-0.0672506	-0.0982336	-0.0346549	-0.0462089	-0.0611639	-0.0337141	-0.051927	-0.0966946	-0.0513364	-0.0916143	-0.0676704	-0.0890417
% Change in Difference in e50 without SAM, Males	0.276806	0.254904	0.250461	0.227849	0.220395	0.208477	0.200938	0.208512	0.200948	0.218505	0.227635	0.228495	0.232974	0.233862	0.223874	0.214537	0.183516	0.166571	0.139566	0.148104
Abbreviation: SAM - smoking-attributable mortality
1 Adjusted e50 represents life expectancy at age 50 calculated without smoking-attributable mortality estimated using the PGW indirect method as described in the text.

## Sheet: 2000
	Death Rates without Smoking-attributable Mortality									Observed Death Rates								Observed Race Diff. in e50	Race Diff. in e50 w/o SAM	% Change in Diff. in e50 w/o SAM
	x-x+n	nMx	nqx	lx	ndx	nLx	Tx	ex		nMx	nqx	lx	ndx	nLx	Tx	ex
African-American females	50-54	0.00619654	0.0305101	100000	3051.01	492372	3.06745e+06	30.6745		0.00692636	0.0340423	100000	3404.23	491489	2.92459e+06	29.2459
	55-59	0.00845122	0.0413818	96949	4011.92	474715	2.57507e+06	26.5611		0.00995155	0.0485499	96595.8	4689.71	471255	2.4331e+06	25.1884
	60-64	0.012861	0.0623017	92937.1	5790.14	450210	2.10036e+06	22.5998		0.0150829	0.072674	91906.1	6679.18	442832	1.96184e+06	21.3462
	65-69	0.0184249	0.088068	87146.9	7674.86	416548	1.65015e+06	18.9353		0.0221935	0.105134	85226.9	8960.25	403734	1.51901e+06	17.8231
	70-74	0.0267181	0.125226	79472.1	9951.98	372480	1.2336e+06	15.5225		0.0323335	0.149577	76266.6	11407.7	352814	1.11528e+06	14.6234
	75-79	0.0413783	0.187496	69520.1	13034.7	315014	861122	12.3867		0.0480163	0.214351	64858.9	13902.6	289538	762462	11.7557
	80-84	0.0659667	0.283139	56485.4	15993.2	242444	546108	9.66814		0.0703047	0.298975	50956.4	15234.7	216695	472924	9.28096
	85+	0.133345	1	40492.1	40492.1	303664	303664	7.49934		0.139413	1	35721.7	35721.7	256229	256229	7.17292
White females	50-54	0.0031009	0.0153852	100000	1538.52	496154	3.36314e+06	33.6314		0.0034928	0.0173128	100000	1731.28	495672	3.21182e+06	32.1182		2.87232	2.95689	-0.0294401
	55-59	0.00462594	0.0228653	98461.5	2251.35	486679	2.86698e+06	29.1178		0.0057146	0.0281705	98268.7	2768.28	484423	2.71615e+06	27.64
	60-64	0.00751595	0.0368867	96210.1	3548.87	472178	2.3803e+06	24.7407		0.00926505	0.0452765	95500.4	4323.93	466692	2.23172e+06	23.3687
	65-69	0.0113507	0.0551876	92661.3	5113.76	450522	1.90812e+06	20.5925		0.0145928	0.0703959	91176.5	6418.45	439836	1.76503e+06	19.3584
	70-74	0.0180565	0.0863829	87547.5	7562.61	418831	1.4576e+06	16.6493		0.0228403	0.108033	84758.1	9156.64	400899	1.32519e+06	15.635
	75-79	0.0306484	0.142336	79984.9	11384.7	371463	1.03877e+06	12.9871		0.0370624	0.169598	75601.4	12821.8	345952	924296	12.2259
	80-84	0.0567	0.248303	68600.1	17033.6	300417	667309	9.72752		0.0628657	0.271637	62779.6	17053.3	271265	578344	9.21229
	85+	0.140549	1	51566.5	51566.5	366893	366893	7.11494		0.148907	1	45726.3	45726.3	307079	307079	6.71559
African-American males	50-54	0.00875195	0.0428228	100000	4282.28	489294	2.75218e+06	27.5218		0.0122737	0.0595415	100000	5954.15	485115	2.43154e+06	24.3154
	55-59	0.0118365	0.0574814	95717.7	5501.99	464834	2.26288e+06	23.6412		0.0177624	0.0850358	94045.9	7997.26	450236	1.94643e+06	20.6966
	60-64	0.0170794	0.0818998	90215.7	7388.65	432607	1.79805e+06	19.9306		0.0246208	0.115966	86048.6	9978.71	405296	1.49619e+06	17.3877
	65-69	0.0236256	0.11154	82827.1	9238.52	391039	1.36544e+06	16.4855		0.0351384	0.161505	76069.9	12285.6	349635	1.09089e+06	14.3407
	70-74	0.0375375	0.171585	73588.6	12626.7	336376	974403	13.2412		0.0520393	0.230242	63784.2	14685.8	282207	741259	11.6214
	75-79	0.0585159	0.25524	60961.9	15559.9	265909	638027	10.466		0.0740996	0.312591	49098.4	15347.7	207123	459053	9.34965
	80-84	0.0911145	0.371052	45401.9	16846.5	184893	372118	8.19607		0.104057	0.412879	33750.7	13934.9	133916	251930	7.46444
	85+	0.15252	1	28555.5	28555.5	187224	187224	6.5565		0.16791	1	19815.7	19815.7	118014	118014	5.95556
White males	50-54	0.00491577	0.0242805	100000	2428.05	493930	3.0366e+06	30.366		0.00588313	0.0289893	100000	2898.93	492753	2.82483e+06	28.2483		3.93285	2.84421	0.276806
	55-59	0.0070168	0.0344791	97572	3364.2	479449	2.54267e+06	26.0594		0.00925069	0.0452079	97101.1	4389.74	474531	2.33207e+06	24.017
	60-64	0.0107869	0.0525184	94207.8	4947.64	458670	2.06322e+06	21.9007		0.0146512	0.0706675	92711.3	6551.68	447177	1.85754e+06	20.0358
	65-69	0.0165017	0.0792396	89260.1	7072.94	428618	1.60455e+06	17.9761		0.0228508	0.10808	86159.7	9312.12	407518	1.41037e+06	16.3692
	70-74	0.0272059	0.127367	82187.2	10467.9	384766	1.17593e+06	14.308		0.0359308	0.164847	76847.5	12668	352568	1.00285e+06	13.0498
	75-79	0.0462006	0.207084	71719.3	14851.9	321466	791165	11.0314		0.0562025	0.246393	64179.5	15813.4	281364	650280	10.1322
	80-84	0.0802717	0.334276	56867.3	19009.4	236813	469699	8.25956		0.0909254	0.370425	48366.1	17916	197041	368916	7.62757
	85+	0.16256	1	37857.9	37857.9	232886	232886	6.15157		0.177164	1	30450.1	30450.1	171875	171875	5.64449

## Sheet: 2001
	Death Rates without Smoking-attributable Mortality									Observed Death Rates								Observed Race Diff. in e50	Race Diff. in e50 w/o SAM	% Change in Diff. in e50 w/o SAM
	x-x+n	nMx	nqx	lx	ndx	nLx	Tx	ex		nMx	nqx	lx	ndx	nLx	Tx	ex
African-American females	50-54	0.0062446	0.0307431	100000	3074.31	492314	3.07284e+06	30.7284		0.00687484	0.0337934	100000	3379.34	491552	2.93459e+06	29.3459
	55-59	0.00861452	0.0421645	96925.7	4086.83	474411	2.58052e+06	26.6237		0.0102106	0.0497821	96620.7	4809.98	471078	2.44304e+06	25.2848
	60-64	0.01267	0.0614049	92838.9	5700.76	449942	2.10611e+06	22.6857		0.0146641	0.0707278	91810.7	6493.57	442819	1.97196e+06	21.4785
	65-69	0.0180114	0.0861764	87138.1	7509.25	416917	1.65617e+06	19.0063		0.0216677	0.102772	85317.1	8768.17	404665	1.52914e+06	17.923
	70-74	0.0260067	0.122095	79628.9	9722.32	373838	1.23925e+06	15.5629		0.0310399	0.144023	76548.9	11024.8	355183	1.12447e+06	14.6896
	75-79	0.0404005	0.183472	69906.5	12825.9	317468	865415	12.3796		0.0469013	0.209896	65524.1	13753.2	293238	769292	11.7406
	80-84	0.064569	0.277974	57080.7	15866.9	245736	547947	9.59952		0.0695345	0.296185	51770.9	15333.8	220520	476054	9.1954
	85+	0.136374	1	41213.7	41213.7	302211	302211	7.33277		0.142592	1	36437.1	36437.1	255534	255534	7.01301
White females	50-54	0.0030971	0.0153665	100000	1536.65	496158	3.37533e+06	33.7533		0.00344976	0.0171013	100000	1710.13	495725	3.22442e+06	32.2442		2.89835	3.02488	-0.043655
	55-59	0.00460136	0.0227452	98463.3	2239.57	486718	2.87917e+06	29.241		0.00568143	0.0280093	98289.9	2753.03	484567	2.7287e+06	27.7618
	60-64	0.00737852	0.0362244	96223.8	3485.65	472405	2.39245e+06	24.8634		0.00905222	0.0442595	95536.8	4228.41	467113	2.24413e+06	23.4897
	65-69	0.0111161	0.0540779	92738.1	5015.08	451153	1.92005e+06	20.7039		0.0142412	0.0687581	91308.4	6278.19	440847	1.77702e+06	19.4617
	70-74	0.0178174	0.0852882	87723.1	7481.74	419911	1.46889e+06	16.7447		0.0225817	0.106875	85030.2	9087.62	402432	1.33617e+06	15.7141
	75-79	0.0301426	0.140152	80241.3	11246	373092	1.04898e+06	13.0728		0.0366051	0.167681	75942.6	12734.1	347878	933740	12.2953
	80-84	0.0557932	0.244818	68995.3	16891.3	302748	675890	9.79617		0.0617902	0.267611	63208.5	16915.3	273754	585862	9.26873
	85+	0.139636	1	52104	52104	373141	373141	7.16147		0.148324	1	46293.2	46293.2	312108	312108	6.74199
African-American males	50-54	0.00869828	0.0425658	100000	4256.58	489359	2.76482e+06	27.6482		0.0117895	0.05726	100000	5726	485685	2.45678e+06	24.5678
	55-59	0.0117841	0.0572346	95743.4	5479.83	465018	2.27547e+06	23.7663		0.0173018	0.0829224	94274	7817.43	451826	1.9711e+06	20.9082
	60-64	0.0167389	0.0803328	90263.6	7251.13	433190	1.81045e+06	20.0573		0.0239739	0.113091	86456.6	9777.48	407839	1.51927e+06	17.5727
	65-69	0.0236369	0.11159	83012.5	9263.39	391904	1.37726e+06	16.591		0.0345597	0.159056	76679.1	12196.3	352905	1.11143e+06	14.4946
	70-74	0.0360436	0.165321	73749.1	12192.3	338265	985354	13.3609		0.0495684	0.220516	64482.8	14219.5	286865	758528	11.7633
	75-79	0.0566104	0.247959	61556.8	15263.6	269625	647089	10.5121		0.0717512	0.304191	50263.3	15289.6	213093	471663	9.38383
	80-84	0.0896991	0.366344	46293.2	16959.2	189068	377464	8.15377		0.103812	0.412105	34973.7	14412.8	138836	258570	7.39328
	85+	0.155703	1	29334	29334	188396	188396	6.42246		0.171721	1	20560.9	20560.9	119734	119734	5.82338
White males	50-54	0.00493044	0.024352	100000	2435.2	493912	3.05584e+06	30.5584		0.00586702	0.028911	100000	2891.1	492772	2.84736e+06	28.4736		3.90578	2.91018	0.254904
	55-59	0.00698792	0.0343397	97564.8	3350.35	479448	2.56193e+06	26.2588		0.00911413	0.0445554	97108.9	4326.73	474728	2.35459e+06	24.2469
	60-64	0.010606	0.0516603	94214.5	4867.14	458904	2.08248e+06	22.1036		0.0142556	0.068825	92782.2	6385.73	447946	1.87986e+06	20.261
	65-69	0.0162548	0.0781002	89347.3	6978.04	429291	1.62358e+06	18.1715		0.0222984	0.105605	86396.4	9123.9	409172	1.43192e+06	16.5738
	70-74	0.0264948	0.124245	82369.3	10233.9	386262	1.19429e+06	14.4992		0.0349275	0.160613	77272.5	12411	355335	1.02274e+06	13.2355
	75-79	0.0450968	0.202638	72135.3	14617.4	324133	808025	11.2015		0.0550627	0.242001	64861.6	15696.5	285066	667407	10.2897
	80-84	0.077751	0.325488	57518	18721.4	240786	483891	8.41287		0.0876854	0.359598	49165	17679.6	201626	382341	7.77669
	85+	0.159588	1	38796.6	38796.6	243105	243105	6.26614		0.174227	1	31485.4	31485.4	180715	180715	5.73965

## Sheet: 2002
	Death Rates without Smoking-attributable Mortality									Observed Death Rates								Observed Race Diff. in e50	Race Diff. in e50 w/o SAM	% Change in Diff. in e50 w/o SAM
	x-x+n	nMx	nqx	lx	ndx	nLx	Tx	ex		nMx	nqx	lx	ndx	nLx	Tx	ex
African-American females	50-54	0.00616079	0.0303367	100000	3033.67	492416	3.09059e+06	30.9059		0.00685547	0.0336998	100000	3369.98	491575	2.94671e+06	29.4671
	55-59	0.00826591	0.0404928	96966.3	3926.43	475016	2.59817e+06	26.7946		0.00989328	0.0482725	96630	4664.57	471489	2.45514e+06	25.4076
	60-64	0.0121968	0.0591793	93039.9	5506.04	451434	2.12316e+06	22.8199		0.0142145	0.0686333	91965.5	6311.89	444048	1.98365e+06	21.5695
	65-69	0.0171658	0.0822973	87533.9	7203.8	419660	1.67172e+06	19.098		0.0208006	0.098862	85653.6	8467.88	407098	1.5396e+06	17.9748
	70-74	0.0254569	0.119669	80330.1	9612.98	377618	1.25206e+06	15.5865		0.0304485	0.141474	77185.7	10919.7	358629	1.1325e+06	14.6725
	75-79	0.0395319	0.179882	70717.1	12720.7	321784	874445	12.3654		0.046273	0.207375	66265.9	13741.9	296975	773875	11.6783
	80-84	0.0644573	0.27756	57996.4	16097.5	249738	552661	9.52924		0.0698655	0.297385	52524	15619.9	223570	476900	9.07966
	85+	0.138315	1	41898.9	41898.9	302923	302923	7.22986		0.145676	1	36904.2	36904.2	253330	253330	6.86453
White females	50-54	0.00311175	0.0154387	100000	1543.87	496140	3.38348e+06	33.8348		0.00345707	0.0171372	100000	1713.72	495716	3.23034e+06	32.3034		2.83629	2.92892	-0.0326597
	55-59	0.00449768	0.0222383	98456.1	2189.5	486807	2.88734e+06	29.3262		0.00547072	0.0269846	98286.3	2652.21	484801	2.73463e+06	27.8231
	60-64	0.0072378	0.0355458	96266.6	3421.88	472778	2.40053e+06	24.9363		0.00890102	0.0435363	95634.1	4163.55	467761	2.24983e+06	23.5254
	65-69	0.0109139	0.0531199	92844.8	4931.91	451894	1.92775e+06	20.7632		0.014031	0.0677775	91470.5	6199.64	441853	1.78206e+06	19.4824
	70-74	0.0175485	0.0840548	87912.8	7389.5	421090	1.47586e+06	16.7878		0.0223938	0.106033	85270.9	9041.5	403751	1.34021e+06	15.7171
	75-79	0.0296227	0.137901	80523.4	11104.3	374856	1.05477e+06	13.0989		0.0363053	0.166421	76229.4	12686.2	349431	936460	12.2848
	80-84	0.0553174	0.242984	69419.1	16867.7	304926	679914	9.79434		0.0617098	0.26731	63543.2	16985.7	275252	587029	9.23826
	85+	0.140142	1	52551.4	52551.4	374988	374988	7.13564		0.149329	1	46557.5	46557.5	311777	311777	6.69661
African-American males	50-54	0.00879692	0.0430381	100000	4303.81	489240	2.76883e+06	27.6883		0.0118968	0.0577661	100000	5776.61	485558	2.47045e+06	24.7045
	55-59	0.0116623	0.0566595	95696.2	5422.1	464926	2.27959e+06	23.8211		0.0169031	0.0810888	94223.4	7640.46	452016	1.98489e+06	21.0658
	60-64	0.0164186	0.078856	90274.1	7118.66	433574	1.81467e+06	20.1017		0.0243032	0.114556	86582.9	9918.58	408118	1.53288e+06	17.7042
	65-69	0.0230003	0.108748	83155.4	9043.02	393170	1.38109e+06	16.6086		0.0330429	0.152608	76664.3	11699.6	354073	1.12476e+06	14.6712
	70-74	0.0359749	0.165032	74112.4	12230.9	339985	987924	13.3301		0.0480619	0.214533	64964.7	13937.1	289981	770688	11.8632
	75-79	0.0558415	0.245004	61881.5	15161.2	271504	647939	10.4706		0.0700546	0.29807	51027.7	15209.8	217114	480706	9.4205
	80-84	0.0890824	0.364284	46720.3	17019.4	191053	376435	8.0572		0.102312	0.407365	35817.9	14591	142612	263593	7.35925
	85+	0.160214	1	29700.8	29700.8	185382	185382	6.24163		0.175457	1	21226.9	21226.9	120981	120981	5.6994
White males	50-54	0.00508214	0.0250919	100000	2509.19	493727	3.05697e+06	30.5697		0.00603788	0.0297405	100000	2974.05	492565	2.85487e+06	28.5487		3.84413	2.88133	0.250461
	55-59	0.00694774	0.0341456	97490.8	3328.89	479132	2.56324e+06	26.2921		0.00892462	0.0436492	97026	4235.11	474542	2.3623e+06	24.3471
	60-64	0.0105677	0.0514786	94161.9	4847.32	458691	2.08411e+06	22.1332		0.0140974	0.0680873	92790.8	6317.88	448160	1.88776e+06	20.3442
	65-69	0.0161382	0.0775619	89314.6	6927.41	429254	1.62542e+06	18.1988		0.0217997	0.103365	86473	8938.3	410019	1.4396e+06	16.648
	70-74	0.0262389	0.123118	82387.2	10143.4	386578	1.19616e+06	14.5188		0.0344006	0.158382	77534.7	12280.1	356973	1.02958e+06	13.279
	75-79	0.0443916	0.199786	72243.8	14433.3	325136	809584	11.2063		0.0541103	0.238313	65254.6	15551	287395	672607	10.3074
	80-84	0.076702	0.321803	57810.5	18603.6	242544	484448	8.37993		0.0868373	0.356741	49703.6	17731.3	204190	385212	7.75019
	85+	0.162076	1	39206.9	39206.9	241904	241904	6.16994		0.17662	1	31972.3	31972.3	181023	181023	5.66186

## Sheet: 2003
	Death Rates without Smoking-attributable Mortality									Observed Death Rates								Observed Race Diff. in e50	Race Diff. in e50 w/o SAM	% Change in Diff. in e50 w/o SAM
	x-x+n	nMx	nqx	lx	ndx	nLx	Tx	ex		nMx	nqx	lx	ndx	nLx	Tx	ex
African-American females	50-54	0.00622289	0.0306378	100000	3063.78	492341	3.10756e+06	31.0756		0.00690972	0.0339619	100000	3396.19	491510	2.96395e+06	29.6395
	55-59	0.00821111	0.0402297	96936.2	3899.72	474932	2.61522e+06	26.9788		0.00964691	0.0470987	96603.8	4549.91	471644	2.47244e+06	25.5936
	60-64	0.0123255	0.0597852	93036.5	5562.2	451277	2.14029e+06	23.0048		0.0143289	0.0691668	92053.9	6367.08	444352	2.00079e+06	21.735
	65-69	0.0167089	0.0801945	87474.3	7014.96	419834	1.68901e+06	19.3087		0.0202029	0.0961577	85686.8	8239.45	407835	1.55644e+06	18.1643
	70-74	0.0247401	0.116495	80459.3	9373.13	378864	1.26918e+06	15.7741		0.0297574	0.138485	77447.4	10725.3	360424	1.14861e+06	14.8308
	75-79	0.0379799	0.173432	71086.2	12328.6	324610	890313	12.5244		0.0445813	0.200554	66722.1	13381.4	300157	788183	11.8129
	80-84	0.0618004	0.26765	58757.6	15726.5	254472	565703	9.62775		0.0674687	0.288655	53340.7	15397.1	228211	488026	9.14921
	85+	0.138261	1	43031.1	43031.1	311231	311231	7.23271		0.146041	1	37943.6	37943.6	259815	259815	6.84739
White females	50-54	0.00310917	0.015426	100000	1542.6	496144	3.39625e+06	33.9625		0.00344435	0.0170747	100000	1707.47	495731	3.24302e+06	32.4302		2.79068	2.88687	-0.0344685
	55-59	0.00450837	0.0222906	98457.4	2194.68	486800	2.9001e+06	29.4554		0.00544176	0.0268436	98292.5	2638.52	484866	2.74728e+06	27.9501
	60-64	0.00715575	0.03515	96262.7	3383.63	472855	2.4133e+06	25.07		0.00880624	0.0430827	95654	4121.03	467967	2.26242e+06	23.6521
	65-69	0.0106698	0.0519628	92879.1	4826.26	452330	1.94045e+06	20.8922		0.0137191	0.0663206	91533	6070.52	442489	1.79445e+06	19.6044
	70-74	0.0172935	0.0828842	88052.8	7298.19	422019	1.48812e+06	16.9003		0.0220063	0.104294	85462.4	8913.18	405029	1.35196e+06	15.8194
	75-79	0.0292074	0.136099	80754.6	10990.6	376297	1.0661e+06	13.2017		0.0358052	0.164317	76549.3	12578.4	351300	946933	12.3702
	80-84	0.054191	0.238627	69764	16647.6	307201	689804	9.88767		0.0606182	0.263204	63970.9	16837.4	277761	595632	9.31099
	85+	0.138829	1	53116.5	53116.5	382603	382603	7.20309		0.148279	1	47133.5	47133.5	317871	317871	6.74406
African-American males	50-54	0.00907388	0.044363	100000	4436.3	488909	2.77424e+06	27.7424		0.0120035	0.0582689	100000	5826.89	485433	2.48759e+06	24.8759
	55-59	0.0115113	0.0559467	95563.7	5346.47	464452	2.28533e+06	23.9142		0.0165134	0.0792934	94173.1	7467.3	452197	2.00215e+06	21.2603
	60-64	0.0167872	0.0805553	90217.2	7267.48	432917	1.82088e+06	20.1833		0.023856	0.112567	86705.8	9760.18	409129	1.54996e+06	17.876
	65-69	0.0231591	0.109458	82949.7	9079.52	392050	1.38796e+06	16.7326		0.0324282	0.149982	76945.6	11540.5	355877	1.14083e+06	14.8264
	70-74	0.0355487	0.163236	73870.2	12058.3	339205	995913	13.4819		0.0471589	0.210927	65405.2	13795.7	292537	784950	12.0013
	75-79	0.0550185	0.24183	61811.9	14948	271690	656707	10.6243		0.0687203	0.293225	51609.5	15133.2	220214	492413	9.54113
	80-84	0.0877672	0.359873	46864	16865.1	192157	385018	8.21565		0.101167	0.403724	36476.3	14726.4	145565	272199	7.46235
	85+	0.155547	1	29998.9	29998.9	192861	192861	6.42893		0.171755	1	21749.9	21749.9	126633	126633	5.82223
White males	50-54	0.00514554	0.0254009	100000	2540.09	493650	3.07483e+06	30.7483		0.00607024	0.0298975	100000	2989.75	492526	2.87688e+06	28.7688		3.89292	3.00592	0.227849
	55-59	0.00697546	0.0342795	97459.9	3340.88	478947	2.58118e+06	26.4846		0.00885047	0.0432944	97010.3	4200	474551	2.38435e+06	24.5783
	60-64	0.0105024	0.0511687	94119	4815.95	458555	2.10224e+06	22.3359		0.0138056	0.0667251	92810.3	6192.78	448569	1.9098e+06	20.5775
	65-69	0.0157872	0.0759388	89303.1	6781.57	429561	1.64368e+06	18.4057		0.0212493	0.100887	86617.5	8738.59	411241	1.46123e+06	16.8699
	70-74	0.0254605	0.119685	82521.5	9876.55	387916	1.21412e+06	14.7128		0.0331503	0.153066	77878.9	11920.6	359593	1.04999e+06	13.4823
	75-79	0.0433363	0.195501	72645	14202.2	327719	826204	11.3732		0.05288	0.233528	65958.3	15403.1	291284	690397	10.4672
	80-84	0.0752489	0.316672	58442.8	18507.2	245946	498484	8.52943		0.0850877	0.350814	50555.2	17735.4	208437	399113	7.89461
	85+	0.158137	1	39935.6	39935.6	252538	252538	6.32363		0.172123	1	32819.7	32819.7	190676	190676	5.8098

## Sheet: 2004
	Death Rates without Smoking-attributable Mortality									Observed Death Rates								Observed Race Diff. in e50	Race Diff. in e50 w/o SAM	% Change in Diff. in e50 w/o SAM
	x-x+n	nMx	nqx	lx	ndx	nLx	Tx	ex		nMx	nqx	lx	ndx	nLx	Tx	ex
African-American females	50-54	0.00601734	0.0296408	100000	2964.08	492590	3.14969e+06	31.4969		0.00666888	0.0327976	100000	3279.76	491801	3.00436e+06	30.0436
	55-59	0.00781884	0.0383447	97035.9	3720.81	475878	2.6571e+06	27.3826		0.00929559	0.0454224	96720.2	4393.26	472618	2.51256e+06	25.9776
	60-64	0.0117839	0.0572333	93315.1	5340.74	453224	2.18122e+06	23.3748		0.0135423	0.0654939	92327	6046.86	446518	2.03994e+06	22.0948
	65-69	0.0158322	0.0761472	87974.4	6699	423124	1.728e+06	19.6421		0.0193539	0.0923036	86280.1	7963.97	411491	1.59342e+06	18.468
	70-74	0.0240495	0.113428	81275.4	9218.88	383330	1.30487e+06	16.055		0.0285366	0.133182	78316.1	10430.3	365505	1.18193e+06	15.0918
	75-79	0.036946	0.16911	72056.5	12185.5	329819	921544	12.7892		0.0435301	0.196289	67885.9	13325.3	306116	816428	12.0265
	80-84	0.0606605	0.263363	59871	15767.8	259935	591725	9.88333		0.0668213	0.286282	54560.6	15619.7	233754	510312	9.35313
	85+	0.132925	1	44103.2	44103.2	331789	331789	7.52302		0.140805	1	38940.9	38940.9	276559	276559	7.10201
White females	50-54	0.00304891	0.0151292	100000	1512.92	496218	3.43655e+06	34.3655		0.00337764	0.0167468	100000	1674.68	495813	3.2813e+06	32.813		2.76936	2.86858	-0.0358272
	55-59	0.00439591	0.0217406	98487.1	2141.17	487082	2.94033e+06	29.855		0.00524994	0.0259097	98325.3	2547.57	485258	2.78548e+06	28.3293
	60-64	0.00694611	0.0341377	96345.9	3289.03	473507	2.45325e+06	25.4629		0.00851126	0.0416696	95777.7	3991.02	468911	2.30023e+06	24.0163
	65-69	0.0103396	0.0503953	93056.9	4689.63	453560	1.97974e+06	21.2745		0.0132764	0.0642495	91786.7	5897.25	444190	1.83131e+06	19.9519
	70-74	0.0166837	0.0800786	88367.3	7076.33	424145	1.52618e+06	17.2709		0.021418	0.101647	85889.5	8730.44	407621	1.38712e+06	16.1501
	75-79	0.0281157	0.131346	81290.9	10677.3	379761	1.10203e+06	13.5567		0.0344733	0.15869	77159	12244.4	355184	979503	12.6946
	80-84	0.0522421	0.231036	70613.7	16314.3	312283	722273	10.2285		0.0584548	0.255008	64914.6	16553.8	283189	624319	9.61754
	85+	0.132441	1	54299.4	54299.4	409990	409990	7.55055		0.141767	1	48360.9	48360.9	341130	341130	7.05384
African-American males	50-54	0.00861382	0.0421612	100000	4216.12	489460	2.80893e+06	28.0893		0.0115016	0.0559008	100000	5590.08	486025	2.52771e+06	25.2771
	55-59	0.0114672	0.055738	95783.9	5338.81	465572	2.31947e+06	24.2156		0.0161463	0.0775993	94409.9	7326.14	453734	2.04169e+06	21.6258
	60-64	0.015998	0.0769136	90445.1	6956.46	434834	1.85389e+06	20.4975		0.0228921	0.108264	87083.8	9428.08	411849	1.58795e+06	18.2348
	65-69	0.0225145	0.106574	83488.6	8897.71	395199	1.41906e+06	16.997		0.0312748	0.145034	77655.7	11262.7	360122	1.1761e+06	15.1451
	70-74	0.0340448	0.156872	74590.9	11701.3	343701	1.02386e+06	13.7263		0.0445331	0.200359	66393	13302.4	298709	815981	12.2902
	75-79	0.0533031	0.235176	62889.7	14790.2	277473	680159	10.8151		0.0662228	0.284082	53090.6	15082.1	227748	517272	9.74321
	80-84	0.0824567	0.34182	48099.5	16441.4	199394	402687	8.37195		0.0954264	0.385229	38008.5	14642	153437	289525	7.61737
	85+	0.155727	1	31658.1	31658.1	203293	203293	6.4215		0.171702	1	23366.5	23366.5	136087	136087	5.82403
White males	50-54	0.0051676	0.0255085	100000	2550.85	493623	3.11114e+06	31.1114		0.00608349	0.0299617	100000	2996.17	492510	2.91536e+06	29.1536		3.87653	3.02216	0.220395
	55-59	0.00682553	0.0335551	97449.2	3269.91	479071	2.61752e+06	26.8604		0.00852213	0.0417217	97003.8	4047.17	474901	2.42285e+06	24.9769
	60-64	0.0101997	0.0497306	94179.2	4683.59	459187	2.13845e+06	22.7062		0.0133353	0.0645256	92956.7	5998.08	449788	1.94795e+06	20.9555
	65-69	0.0151193	0.0728432	89495.6	6519.15	431180	1.67926e+06	18.7636		0.0202921	0.096562	86958.6	8396.89	413801	1.49817e+06	17.2285
	70-74	0.0244366	0.115148	82976.5	9554.62	390996	1.24808e+06	15.0414		0.0317037	0.146877	78561.7	11538.9	363961	1.08436e+06	13.8027
	75-79	0.0413308	0.187301	73421.9	13752	332729	857085	11.6734		0.0505018	0.224202	67022.8	15026.7	297547	720403	10.7486
	80-84	0.0727358	0.307723	59669.9	18361.8	252445	524356	8.78761		0.0821479	0.340758	51996.1	17718.1	215685	422856	8.13246
	85+	0.151918	1	41308.1	41308.1	271911	271911	6.5825		0.165458	1	34278	34278	207171	207171	6.04384

## Sheet: 2005
	Death Rates without Smoking-attributable Mortality									Observed Death Rates								Observed Race Diff. in e50	Race Diff. in e50 w/o SAM	% Change in Diff. in e50 w/o SAM
	x-x+n	nMx	nqx	lx	ndx	nLx	Tx	ex		nMx	nqx	lx	ndx	nLx	Tx	ex
African-American females	50-54	0.0060086	0.0295984	100000	2959.84	492600	3.15966e+06	31.5966		0.00675132	0.0331963	100000	3319.63	491701	3.01318e+06	30.1318
	55-59	0.00769631	0.0377551	97040.2	3663.76	476041	2.66706e+06	27.4841		0.0089738	0.0438845	96680.4	4242.77	472795	2.52148e+06	26.0806
	60-64	0.0115259	0.0560153	93376.4	5230.5	453806	2.19102e+06	23.4644		0.0134304	0.0649706	92437.6	6005.72	447174	2.04868e+06	22.1629
	65-69	0.0158047	0.0760197	88145.9	6700.83	423977	1.73722e+06	19.7084		0.0190302	0.0908297	86431.9	7850.59	412533	1.60151e+06	18.5292
	70-74	0.0232438	0.109836	81445.1	8945.64	384861	1.31324e+06	16.1242		0.0279142	0.130466	78581.3	10252.2	367276	1.18898e+06	15.1305
	75-79	0.0363407	0.16657	72499.4	12076.3	332307	928377	12.8053		0.0428153	0.193378	68329.1	13213.3	308612	821701	12.0256
	80-84	0.0610004	0.264643	60423.2	15990.6	262139	596071	9.86493		0.0670207	0.287014	55115.8	15819	236031	513089	9.30929
	85+	0.133059	1	44432.6	44432.6	333931	333931	7.51546		0.141836	1	39296.8	39296.8	277057	277057	7.05039
White females	50-54	0.00314543	0.0156045	100000	1560.45	496099	3.43189e+06	34.3189		0.00347133	0.0172073	100000	1720.73	495698	3.27847e+06	32.7847		2.65288	2.72226	-0.0261529
	55-59	0.00438878	0.0217058	98439.6	2136.71	486856	2.93579e+06	29.8233		0.00518706	0.0256033	98279.3	2516.27	485106	2.78277e+06	28.3149
	60-64	0.00691768	0.0340004	96302.8	3274.33	473328	2.44893e+06	25.4295		0.0084211	0.0412373	95763	3949.01	468942	2.29766e+06	23.9932
	65-69	0.0102704	0.0500664	93028.5	4657.6	453499	1.97561e+06	21.2366		0.0131041	0.0634423	91814	5824.89	444508	1.82872e+06	19.9177
	70-74	0.0165895	0.0796444	88370.9	7038.25	424259	1.52211e+06	17.2241		0.0211842	0.100593	85989.1	8649.93	408321	1.38421e+06	16.0975
	75-79	0.0277818	0.129888	81332.7	10564.1	380253	1.09785e+06	13.4982		0.034299	0.157951	77339.2	12215.8	356156	975893	12.6184
	80-84	0.0523534	0.231471	70768.5	16380.9	312891	717595	10.14		0.0586241	0.255652	65123.4	16648.9	283995	619736	9.51634
	85+	0.134388	1	54387.7	54387.7	404705	404705	7.44111		0.14438	1	48474.4	48474.4	335742	335742	6.92616
African-American males	50-54	0.00887609	0.043417	100000	4341.7	489146	2.81304e+06	28.1304		0.0114205	0.0555176	100000	5551.76	486121	2.54213e+06	25.4213
	55-59	0.0115494	0.0561265	95658.3	5368.96	464869	2.3239e+06	24.2937		0.016049	0.0771496	94448.2	7286.64	454025	2.05601e+06	21.7686
	60-64	0.0161957	0.0778274	90289.3	7026.99	433879	1.85903e+06	20.5897		0.022812	0.107906	87161.6	9405.28	412295	1.60198e+06	18.3795
	65-69	0.0219654	0.10411	83262.4	8668.44	394641	1.42515e+06	17.1164		0.0303672	0.141122	77756.3	10973.1	361349	1.18969e+06	15.3002
	70-74	0.0333561	0.153943	74593.9	11483.2	344262	1.03051e+06	13.8149		0.0437661	0.197249	66783.2	13172.9	300984	828341	12.4034
	75-79	0.0530631	0.234242	63110.7	14783.1	278596	686247	10.8737		0.0644932	0.277693	53610.3	14887.2	230833	527358	9.83688
	80-84	0.0846514	0.349329	48327.5	16882.2	199432	407652	8.43518		0.0970791	0.390598	38723.1	15125.2	155803	296524	7.65756
	85+	0.15102	1	31445.3	31445.3	208219	208219	6.62163		0.167692	1	23597.9	23597.9	140722	140722	5.96331
White males	50-54	0.00524635	0.0258922	100000	2589.22	493527	3.11057e+06	31.1057		0.00617728	0.0304167	100000	3041.67	492396	2.91803e+06	29.1803		3.75897	2.97531	0.208477
	55-59	0.00700371	0.0344159	97410.8	3352.48	478673	2.61705e+06	26.8661		0.00860078	0.0420987	96958.3	4081.82	474587	2.42563e+06	25.0173
	60-64	0.010217	0.0498129	94058.3	4685.31	458578	2.13838e+06	22.7346		0.0132995	0.0643577	92876.5	5977.32	449439	1.95104e+06	21.0069
	65-69	0.0149507	0.0720603	89373	6440.24	430764	1.6798e+06	18.7954		0.0198552	0.0945811	86899.2	8219.02	413948	1.5016e+06	17.2798
	70-74	0.0243277	0.114665	82932.7	9509.46	390890	1.24903e+06	15.0608		0.0315475	0.146206	78680.2	11503.6	364642	1.08766e+06	13.8238
	75-79	0.0408767	0.185434	73423.3	13615.2	333078	858142	11.6876		0.0498511	0.221634	67176.6	14888.6	298662	723014	10.7629
	80-84	0.0718883	0.304684	59808.1	18222.6	253484	525064	8.77914		0.0815176	0.338586	52288	17704	217180	424353	8.11568
	85+	0.153125	1	41585.6	41585.6	271580	271580	6.53063		0.166933	1	34584	34584	207173	207173	5.99042

## Sheet: 2006
	Death Rates without Smoking-attributable Mortality									Observed Death Rates								Observed Race Diff. in e50	Race Diff. in e50 w/o SAM	% Change in Diff. in e50 w/o SAM
	x-x+n	nMx	nqx	lx	ndx	nLx	Tx	ex		nMx	nqx	lx	ndx	nLx	Tx	ex
African-American females	50-54	0.00570021	0.0281006	100000	2810.06	492975	3.20574e+06	32.0574		0.00644515	0.0317147	100000	3171.47	492071	3.06286e+06	30.6286
	55-59	0.00774965	0.0380118	97189.9	3694.37	476714	2.71276e+06	27.912		0.00889972	0.0435301	96828.5	4214.95	473605	2.57079e+06	26.5499
	60-64	0.0111208	0.0540998	93495.6	5058.09	454833	2.23605e+06	23.9161		0.0128984	0.0624773	92613.6	5786.24	448602	2.09718e+06	22.6444
	65-69	0.0152691	0.0735382	88437.5	6503.53	425929	1.78122e+06	20.141		0.0183091	0.0875386	86827.3	7600.74	415135	1.64858e+06	18.9869
	70-74	0.0221179	0.104795	81934	8586.26	388204	1.35529e+06	16.5412		0.0264674	0.124124	79226.6	9833.92	371548	1.23344e+06	15.5686
	75-79	0.0341907	0.157491	73347.7	11551.6	337859	967083	13.1849		0.0400706	0.18211	69392.7	12637.1	315371	861896	12.4206
	80-84	0.0586723	0.255835	61796.1	15809.6	269456	629224	10.1823		0.0648441	0.278993	56755.6	15834.4	244192	546526	9.62946
	85+	0.127823	1	45986.4	45986.4	359767	359767	7.82333		0.135351	1	40921.2	40921.2	302334	302334	7.3882
White females	50-54	0.00316054	0.0156788	100000	1567.88	496080	3.46382e+06	34.6382		0.00348512	0.0172751	100000	1727.51	495681	3.30824e+06	33.0824		2.45381	2.58078	-0.0517468
	55-59	0.00436772	0.0216027	98432.1	2126.4	486845	2.96774e+06	30.1501		0.005146	0.0254032	98272.5	2496.43	485121	2.81256e+06	28.62
	60-64	0.00684103	0.03363	96305.7	3238.76	473432	2.48089e+06	25.7606		0.00828437	0.0405814	95776.1	3886.73	469163	2.32744e+06	24.3008
	65-69	0.00989491	0.0482802	93067	4493.29	454102	2.00746e+06	21.5701		0.0126751	0.061429	91889.3	5644.67	445335	1.85827e+06	20.2229
	70-74	0.0161412	0.0775756	88573.7	6871.16	425690	1.55336e+06	17.5375		0.0205803	0.0978661	86244.7	8440.42	410122	1.41294e+06	16.3829
	75-79	0.0270574	0.126716	81702.5	10353	382630	1.12767e+06	13.8021		0.0334643	0.154404	77804.2	12013.3	358988	1.00282e+06	12.889
	80-84	0.0505406	0.224355	71349.5	16007.6	316729	745037	10.4421		0.0566716	0.248194	65791	16328.9	288133	643827	9.78595
	85+	0.12921	1	55341.9	55341.9	428308	428308	7.73932		0.139057	1	49462	49462	355695	355695	7.19127
African-American males	50-54	0.0086335	0.0422555	100000	4225.55	489436	2.84263e+06	28.4263		0.0112079	0.0545119	100000	5451.19	486372	2.57938e+06	25.7938
	55-59	0.0116394	0.0565516	95774.5	5416.2	465332	2.3532e+06	24.5702		0.0155577	0.0748762	94548.8	7079.46	455045	2.09301e+06	22.1368
	60-64	0.0157538	0.0757841	90358.3	6847.72	434672	1.88787e+06	20.8931		0.0218803	0.103728	87469.4	9072.99	414664	1.63796e+06	18.7261
	65-69	0.0214508	0.101795	83510.5	8500.96	396300	1.45319e+06	17.4013		0.0296821	0.138158	78396.4	10831.1	364904	1.2233e+06	15.604
	70-74	0.032628	0.150836	75009.6	11314.2	346762	1.05689e+06	14.0901		0.0424176	0.191754	67565.2	12955.9	305436	858396	12.7047
	75-79	0.0506886	0.224938	63695.4	14327.5	282658	710131	11.1489		0.0617033	0.267285	54609.4	14596.3	236556	552959	10.1257
	80-84	0.0814015	0.338186	49367.9	16695.5	205101	427473	8.65893		0.0935141	0.378972	40013.1	15163.8	162156	316403	7.9075
	85+	0.146926	1	32672.4	32672.4	222373	222373	6.80613		0.1611	1	24849.2	24849.2	154247	154247	6.20734
White males	50-54	0.00527176	0.0260159	100000	2601.59	493496	3.13781e+06	31.3781		0.0061438	0.0302543	100000	3025.43	492436	2.94879e+06	29.4879		3.69407	2.9518	0.200938
	55-59	0.00701054	0.0344489	97398.4	3355.27	478604	2.64432e+06	27.1495		0.00857534	0.0419768	96974.6	4070.68	474696	2.45635e+06	25.3299
	60-64	0.0101054	0.0492819	94043.1	4634.63	458629	2.16571e+06	23.0289		0.0129523	0.0627302	92903.9	5827.88	449950	1.98166e+06	21.3302
	65-69	0.0146231	0.0705369	89408.5	6306.6	431276	1.70708e+06	19.0931		0.0193744	0.0923969	87076	8045.55	415266	1.53171e+06	17.5905
	70-74	0.0234087	0.110572	83101.9	9188.78	392538	1.27581e+06	15.3523		0.0299962	0.139518	79030.5	11026.2	367587	1.11644e+06	14.1267
	75-79	0.0396504	0.180372	73913.1	13331.9	336236	883271	11.9501		0.0481636	0.214938	68004.3	14616.7	303480	748854	11.0119
	80-84	0.0696896	0.296747	60581.3	17977.3	257963	547035	9.02977		0.0791992	0.330548	53387.6	17647.2	222820	445374	8.34228
	85+	0.147382	1	42603.9	42603.9	289072	289072	6.7851		0.160592	1	35740.4	35740.4	222554	222554	6.22696

## Sheet: 2007
	Death Rates without Smoking-attributable Mortality									Observed Death Rates								Observed Race Diff. in e50	Race Diff. in e50 w/o SAM	% Change in Diff. in e50 w/o SAM
	x-x+n	nMx	nqx	lx	ndx	nLx	Tx	ex		nMx	nqx	lx	ndx	nLx	Tx	ex
African-American females	50-54	0.0057002	0.0281006	100000	2810.06	492975	3.22804e+06	32.2804		0.00636225	0.0313132	100000	3131.32	492172	3.0873e+06	30.873
	55-59	0.00761146	0.0373466	97189.9	3629.72	476875	2.73507e+06	28.1415		0.0086692	0.0424265	96868.7	4109.8	474069	2.59513e+06	26.7901
	60-64	0.0107628	0.0524041	93560.2	4902.94	455544	2.25819e+06	24.1362		0.0123873	0.0600759	92758.9	5572.57	449863	2.12106e+06	22.8664
	65-69	0.0148979	0.0718149	88657.3	6366.91	427369	1.80265e+06	20.3328		0.0179476	0.0858844	87186.3	7487.94	417212	1.67119e+06	19.1681
	70-74	0.0218788	0.103721	82290.4	8535.24	390114	1.37528e+06	16.7125		0.0261832	0.122873	79698.4	9792.76	374010	1.25398e+06	15.7341
	75-79	0.0335874	0.154928	73755.1	11426.7	340209	985166	13.3573		0.0397962	0.180976	69905.6	12651.2	317900	879973	12.588
	80-84	0.0567966	0.248674	62328.4	15499.4	272894	644957	10.3477		0.0620809	0.268701	57254.4	15384.3	247811	562073	9.81711
	85+	0.125863	1	46829	46829	372063	372063	7.94515		0.133233	1	41870	41870	314262	314262	7.50564
White females	50-54	0.00312309	0.0154945	100000	1549.45	496126	3.48926e+06	34.8926		0.00347026	0.017202	100000	1720.2	495699	3.33208e+06	33.3208		2.44779	2.61216	-0.0671514
	55-59	0.00429688	0.021256	98450.6	2092.67	487021	2.99313e+06	30.4024		0.00503626	0.0248682	98279.8	2444.04	485289	2.83638e+06	28.8602
	60-64	0.00655392	0.0322413	96357.9	3106.71	474023	2.50611e+06	26.0084		0.00789024	0.038688	95835.8	3707.7	469910	2.35109e+06	24.5325
	65-69	0.00973266	0.0475074	93251.2	4430.12	455181	2.03209e+06	21.7916		0.0124635	0.0604343	92128.1	5567.69	446721	1.88118e+06	20.4192
	70-74	0.0155579	0.0748772	88821.1	6650.67	427479	1.57691e+06	17.7538		0.0199338	0.094938	86560.4	8217.87	412257	1.43446e+06	16.5718
	75-79	0.0265257	0.12438	82170.4	10220.4	385301	1.14943e+06	13.9884		0.0328436	0.151757	78342.5	11889.1	361990	1.0222e+06	13.0478
	80-84	0.049239	0.219211	71950	15772.2	320320	764129	10.6203		0.0555539	0.243896	66453.4	16207.7	291748	660211	9.93494
	85+	0.126581	1	56177.8	56177.8	443809	443809	7.90009		0.136366	1	50245.7	50245.7	368463	368463	7.33323
African-American males	50-54	0.00830346	0.040673	100000	4067.3	489832	2.86852e+06	28.6852		0.010534	0.0513184	100000	5131.84	487170	2.6105e+06	26.105
	55-59	0.0115048	0.0559159	95932.7	5364.17	466253	2.37869e+06	24.7954		0.0153274	0.0738089	94868.2	7002.11	456836	2.12333e+06	22.3819
	60-64	0.0157528	0.0757797	90568.5	6863.25	435685	1.91243e+06	21.1159		0.0213173	0.101193	87866.1	8891.47	417102	1.6665e+06	18.9663
	65-69	0.0212503	0.100892	83705.3	8445.16	397413	1.47675e+06	17.6422		0.0292448	0.136261	78974.6	10761.2	367970	1.24939e+06	15.8202
	70-74	0.0318198	0.147376	75260.1	11091.5	348572	1.07934e+06	14.3414		0.041126	0.186459	68213.4	12719	309269	881424	12.9216
	75-79	0.0498281	0.221543	64168.6	14216.1	285303	730764	11.3882		0.0604015	0.262386	55494.4	14561	241069	572155	10.3101
	80-84	0.0780649	0.326587	49952.5	16313.8	208978	445461	8.91769		0.089229	0.364774	40933.4	14931.4	167338	331085	8.08839
	85+	0.142246	1	33638.7	33638.7	236483	236483	7.03009		0.158794	1	26002	26002	163747	163747	6.29748
White males	50-54	0.00524214	0.0258717	100000	2587.17	493532	3.15394e+06	31.5394		0.00606381	0.0298663	100000	2986.63	492533	2.97111e+06	29.7111		3.60612	2.8542	0.208512
	55-59	0.00710163	0.0348887	97412.8	3398.61	478568	2.66041e+06	27.3106		0.0085891	0.0420427	97013.4	4078.71	474870	2.47858e+06	25.5488
	60-64	0.00995575	0.0485699	94014.2	4566.26	458655	2.18184e+06	23.2075		0.0125324	0.0607584	92934.7	5646.56	450557	2.00371e+06	21.5604
	65-69	0.0144294	0.0696351	89448	6228.72	431668	1.72318e+06	19.2646		0.0189751	0.0905786	87288.1	7906.43	416674	1.55315e+06	17.7934
	70-74	0.0229513	0.108529	83219.2	9031.72	393517	1.29152e+06	15.5194		0.029227	0.136184	79381.7	10810.5	369882	1.13648e+06	14.3166
	75-79	0.0386349	0.17616	74187.5	13068.9	338266	897998	12.1044		0.0467581	0.209322	68571.1	14353.4	306972	766596	11.1796
	80-84	0.0681644	0.291198	61118.7	17797.7	261099	559733	9.15813		0.0772494	0.323728	54217.7	17551.8	227209	459624	8.47739
	85+	0.145064	1	43321	43321	298633	298633	6.8935		0.15776	1	36665.9	36665.9	232415	232415	6.33872

## Sheet: 2008
	Death Rates without Smoking-attributable Mortality									Observed Death Rates								Observed Race Diff. in e50	Race Diff. in e50 w/o SAM	% Change in Diff. in e50 w/o SAM
	x-x+n	nMx	nqx	lx	ndx	nLx	Tx	ex		nMx	nqx	lx	ndx	nLx	Tx	ex
African-American females	50-54	0.00561832	0.0277025	100000	2770.25	493074	3.24797e+06	32.4797		0.00617159	0.0303891	100000	3038.91	492403	3.10956e+06	31.0956
	55-59	0.00740046	0.0363302	97229.8	3532.37	477318	2.7549e+06	28.3339		0.00842753	0.0412682	96961.1	4001.41	474802	2.61716e+06	26.9918
	60-64	0.0106681	0.0519549	93697.4	4868.03	456317	2.27758e+06	24.3078		0.0121727	0.059066	92959.7	5490.76	451072	2.14236e+06	23.0461
	65-69	0.0145111	0.0700154	88829.3	6219.42	428598	1.82126e+06	20.503		0.0174915	0.0837932	87468.9	7329.3	419021	1.69129e+06	19.3358
	70-74	0.021706	0.102944	82609.9	8504.19	391789	1.39267e+06	16.8583		0.0255504	0.120082	80139.6	9623.31	376640	1.27226e+06	15.8756
	75-79	0.0334843	0.154489	74105.7	11448.5	341907	1.00088e+06	13.5061		0.0390718	0.177975	70516.3	12550.1	321206	895624	12.7009
	80-84	0.0552572	0.242752	62657.2	15210.1	275261	658970	10.5171		0.0612404	0.265547	57966.2	15392.7	251349	574418	9.90953
	85+	0.123654	1	47447.1	47447.1	383709	383709	8.0871		0.131779	1	42573.5	42573.5	323068	323068	7.58849
White females	50-54	0.00315267	0.0156401	100000	1564.01	496090	3.47686e+06	34.7686		0.00350278	0.0173619	100000	1736.19	495660	3.32402e+06	33.2402		2.14462	2.28885	-0.0672506
	55-59	0.00431708	0.0213549	98436	2102.09	486925	2.98077e+06	30.2813		0.00499599	0.0246718	98263.8	2424.35	485258	2.82836e+06	28.7834
	60-64	0.00667363	0.0328206	96333.9	3161.74	473765	2.49384e+06	25.8875		0.00791676	0.0388156	95839.5	3720.07	469897	2.34311e+06	24.4482
	65-69	0.00978734	0.0477679	93172.2	4450.64	454734	2.02008e+06	21.6811		0.0124273	0.0602641	92119.4	5551.49	446718	1.87321e+06	20.3346
	70-74	0.0157579	0.0758034	88721.5	6725.4	426794	1.56534e+06	17.6433		0.0199942	0.0952117	86567.9	8242.28	412234	1.42649e+06	16.4783
	75-79	0.0267161	0.125217	81996.1	10267.3	384312	1.13855e+06	13.8854		0.0330191	0.152506	78325.6	11945.1	361765	1.01426e+06	12.9492
	80-84	0.0494367	0.219994	71728.8	15779.9	319194	754238	10.5151		0.0558903	0.245192	66380.5	16275.9	291213	652491	9.82957
	85+	0.128605	1	55948.9	55948.9	435043	435043	7.77573		0.138687	1	50104.5	50104.5	361279	361279	7.2105
African-American males	50-54	0.00792166	0.0388391	100000	3883.91	490290	2.88537e+06	28.8537		0.0099194	0.0483969	100000	4839.69	487901	2.64145e+06	26.4145
	55-59	0.0113818	0.0553347	96116.1	5318.55	467284	2.39508e+06	24.9187		0.0150423	0.0724855	95160.3	6897.75	458557	2.15355e+06	22.6308
	60-64	0.0154693	0.0744667	90797.5	6761.39	437084	1.9278e+06	21.2318		0.0203703	0.0969162	88262.6	8554.07	419928	1.69499e+06	19.204
	65-69	0.0217242	0.103026	84036.1	8657.88	398536	1.49072e+06	17.739		0.0290348	0.135349	79708.5	10788.5	371571	1.27507e+06	15.9966
	70-74	0.0313297	0.14527	75378.3	10950.2	349516	1.09218e+06	14.4893		0.0396344	0.180306	68920	12426.7	313533	903495	13.1093
	75-79	0.0486279	0.216785	64428	13967	287223	742664	11.527		0.0594871	0.258928	56493.3	14627.7	245897	589962	10.443
	80-84	0.0786799	0.328737	50461	16588.4	210834	455441	9.0256		0.0892275	0.364769	41865.6	15271.3	171150	344065	8.21831
	85+	0.138478	1	33872.6	33872.6	244607	244607	7.22137		0.1538	1	26594.3	26594.3	172915	172915	6.50193
White males	50-54	0.00524232	0.0258725	100000	2587.25	493532	3.14728e+06	31.4728		0.00609034	0.029995	100000	2999.5	492501	2.96923e+06	29.6923		3.27775	2.61909	0.200948
	55-59	0.00720866	0.0354053	97412.7	3448.92	478441	2.65375e+06	27.2423		0.00866881	0.0424246	97000.5	4115.21	474714	2.47673e+06	25.5331
	60-64	0.010126	0.0493802	93963.8	4639.95	458219	2.17531e+06	23.1505		0.0125835	0.0609987	92885.3	5665.88	450262	2.00201e+06	21.5536
	65-69	0.0144894	0.0699145	89323.9	6245.04	431007	1.71709e+06	19.2232		0.0187982	0.0897722	87219.4	7829.88	416522	1.55175e+06	17.7913
	70-74	0.023059	0.109011	83078.8	9056.49	392753	1.28608e+06	15.4803		0.0291914	0.13603	79389.5	10799.3	369949	1.13523e+06	14.2995
	75-79	0.0390279	0.177793	74022.3	13160.6	337210	893330	12.0684		0.0468469	0.209677	68590.2	14381.8	306996	765278	11.1572
	80-84	0.0676995	0.2895	60861.7	17619.5	260260	556120	9.13744		0.0767239	0.32188	54208.4	17448.6	227420	458281	8.45406
	85+	0.146158	1	43242.3	43242.3	295860	295860	6.84192		0.159229	1	36759.8	36759.8	230861	230861	6.28025

[truncated: 11 more sheets: 2009, 2010, 2011, 2012, 2013, 2014, 2015, 2016, 2017, 2018, 2019]
